# Supplementary material for: Engineering digitizer circuits for chemical and genetic screens in human cells
Source: Nat Commun. 2021 Oct 22;12:6150. doi: 10.1038/s41467-021-26359-9 (PMC8536748; doi:10.1038/s41467-021-26359-9)
Supplement: Supplementary file 5 — Supplementary Data 1 [file 41467_2021_26359_MOESM5_ESM.xlsx]

## Sheet: Supp data 1
Reporter	Compound Name	Mechanism of Action	Modality	Gene(s)	Associated with AP-1?
Recombinase-based and classical	C902	DNA topoisomerase I inhibitor PKC activator Protein kinase C alpha stimulator	stimulator/agonist inhibitor/antagonist	PRKCA TOP1	TRUE
	C2563	Lymphangiogenesis Inducer Lymphangiogenesis Inducers	inhibitor/antagonist	PRKCA RASGRP3	TRUE
	C2600	Dual mast cell chymase Cathepsin G inhibitor	inhibitor/antagonist	CMA1 CTSG	FALSE
	C3024	Inhibitors of Signal Transduction Pathways Activin Receptor Like Kinase 5 (ALK5, TbetaR-I) Inhibitors p38 MAPK Inhibitors	-	MAPK13 TGFBR1	FALSE
	C3388	PKC agonist	-	PRKCA	TRUE
	C1186	Isoleucyl-tRNA Synthetase Inhibitors	inhibitor/antagonist	IARS	FALSE
	C1272	Protein kinase C alpha stimulator (PMA control)	stimulator/agonist	PRKCA	TRUE
	C1612	N-Acetyl-beta-D-Glucosaminidase (O-GlcNAcase, OGA) Inhibitors OGLcNACase inhibitor	inhibitor/antagonist	MGEA5 OGA	FALSE
	C1739	Inhibitor of sodium-coupled citrate transporter	inhibitor/antagonist	SLC13A5	FALSE
	C2413	Splicing modulator	stabilizer	RNU1-4 SNRPC RNU1-3 RNU1-2 RNU1-1	FALSE
	C2518	pcsk9 translation inhbitor	inhibitor/antagonist	RPL17 PCSK9	FALSE
	C3415	Acetylcholinesterase Inhibitors	inhibitor/antagonist	ACHE	FALSE
	C3441	Nicotinic Receptor Partial Agonists	partial agonist	CHRNA4 CHRNB2	FALSE
	C3523	DNA-Damaging Drugs Cytochrome P450 CYP1A2 Inhibitors	-	CYP1A2	FALSE
Recombinase-based only	C291	Calmodulin antagonists	inhibitor/antagonist	CALM1	FALSE
	C109	alpha1-Adrenoceptor Antagonists	inhibitor/antagonist	ADRA1B	FALSE
	C352	Lipoxygenase Inhibitors Non-Steroidal Antiinflammatory Drugs	inhibitor/antagonist	ALOX5	FALSE
	C385	EDNRA antagonist Endothelin ETA Receptor Antagonists	inhibitor/antagonist	EDNRA	FALSE
	C526	Nav1.2 (Brain Type II) Sodium Channel Blockers Nav1.4 (SkM1) Sodium Channel Blockers	-	SCN2A SCN4A	FALSE
	C1101	DNA cleavage	-	-	FALSE
	C2214	MAP3K11 gene inhibitor	inhibitor/antagonist	MAP3K9 MAP3K11	FALSE
	C2601	EHMT1/2 inhibitor	inhibitor/antagonist	EHMT2 EHMT1	FALSE
	C2743	Inhibitors of Signal Transduction Pathways Activin Receptor Like Kinase 5 (ALK5, TbetaR-I) Inhibitors	-	TGFBR1	FALSE
	C3153	Cathepsin G inhibitor	inhibitor/antagonist	CTSG	FALSE
	C3166	CRHR2 antagonist CRF Receptor Antagonists	inhibitor/antagonist	CRHR2	FALSE
	C3318	GPR35 agonist	stimulator/agonist	GPR35	FALSE
	C3375	Glutamate Ionotropic Antagonists	-	-	FALSE
	C3624	Dopamine D1 Agonists	-	DRD1	FALSE
Classical only	C186	Lipoxygenase Inhibitors Non-Steroidal Antiinflammatory Drugs	inhibitor/antagonist	ALOX5	FALSE
	C305	-	-	-	FALSE
	C345	-	-	-	FALSE
	C470	-	-	-	FALSE
	C801	Acetylcholine Release Enhancers	inhibitor/antagonist	KCNN4	FALSE
	C1729	Lysine-Dependent Demethylase 1A (LSD1) Inhibitors	inhibitor/antagonist	KDM1A	FALSE
	C1797	Cathepsin S Inhibitors	inhibitor/antagonist	CTSS	FALSE
	C1823	Histone Deacetylase (HDAC) Inhibitors	inhibitor/antagonist	HDAC9 HDAC5 HDAC7 HDAC8 HDAC11 HDAC10	FALSE
	C1975	CYP2C19 gene modulator	-	CYP2C19	FALSE
	C2118	Antimitotic Drugs Apoptosis Inducers Aurora Kinase Inhibitors CDK1/Cyclin B Inhibitors CDK2/Cyclin A Inhibitors Inhibitors of Signal Transduction Pathways	inhibitor/antagonist	CDK1 CDK2 AURKA CCNA1	FALSE
	C2291	Splicing modulator	stabilizer	RNU1-4 SNRPC RNU1-3 RNU1-2 RNU1-1	FALSE
	C2416	OPRL1 gene inhibitor OPRM1 gene inhibitor	inhibitor/antagonist	OPRL1 OPRM1	FALSE
	C2599	GPR52 agonist	stimulator/agonist	GPR52	FALSE
	C2978	-	-	-	FALSE
	C2979	Cytosolic Phospholipase A2 (cPLA2) Inhibitors	inhibitor/antagonist	PLA2G4A	FALSE
	C3059	Selective Estrogen Receptor Modulators (SERM)	partial agonist	ESR1 ESR2	FALSE
	C3574	Estrogen Receptor (ER) beta Ligands	-	ESR2	FALSE
