# Supplementary material for: Engineering digitizer circuits for chemical and genetic screens in human cells
Source: Nat Commun. 2021 Oct 22;12:6150. doi: 10.1038/s41467-021-26359-9 (PMC8536748; doi:10.1038/s41467-021-26359-9)
Supplement: Supplementary file 6 — Supplementary Data 2 [file 41467_2021_26359_MOESM6_ESM.xlsx]

## Sheet: Supp Data 2
Reporter	Compound Name	Mechanism of Action	Modality	Gene(s)	Associated with AP-1?
Recombinase-based and Classical	C6	NF-kappaB (NFKB) Activation Inhibitors	inhibitor/antagonist	SUV39H1	FALSE
	C161	AP-1 Inhibitors Electron Transport Chain Inhibitors	inhibitor/antagonist	JUN UQCRC1	TRUE
	C173	Cardiac glycoside	inhibitor/antagonist	ATP1A1 ATP1A2 ATP1A3 ATP1A4 ATP1B1 ATP1B2 ATP1B3	FALSE
	C183	-	-	-	FALSE
	C187	IL-1 Inhibitors Non-Steroidal Antiinflammatory Drugs TNF-alpha Production Inhibitors	-	-	FALSE
	C225	-	-	-	FALSE
	C230	Protein Kinase C (PKC) Inhibitors CDK1 Inhibitors CDK2 Inhibitors	inhibitor/antagonist	CDK1 CDK2	TRUE
	C234	Actin stabilizer	stabilizer	ACTB	FALSE
	C241	RNA synthesis inhbitor DNA-Directed RNA Polymerase Inhibitors Transcription Inhibitors	inhibitor/antagonist	CDK9 POLRMT	FALSE
	C249	-	-	-	FALSE
	C252	-	-	-	FALSE
	C258	CDK1 Inhibitors	inhibitor/antagonist	CDK1	FALSE
	C278	Apoptosis Inducers Caspase 3 Activators Autophagy inducer	inhibitor/antagonist inhibitor/antagonist inhibitor/antagonist stabilizer inhibitor/antagonist inhibitor/antagonist	ARF1 GBF1 CYTH2 CYTH1 ARFGEF2 ARFGEF1	FALSE
	C303	CD80 (B7-1) Inhibitors	inhibitor/antagonist	CD28 CD80	FALSE
	C424	-	-	-	FALSE
	C429	-	-	-	FALSE
	C438	PKA and AKT (a.k.a. PKB)	inhibitor/antagonist	AKT1	FALSE
	C441	KDM4C inhibitor	inhibitor/antagonist	KDM4C	FALSE
	C442	VPAC1 (VIP1) Antagonists	inhibitor/antagonist	VIPR1	FALSE
	C449	-	-	-	FALSE
	C450	-	-	-	FALSE
	C451	Heat Shock Protein 90 (hsp90) Inhibitors	inhibitor/antagonist	HSP90AA1	FALSE
	C462	-	-	-	FALSE
	C521	-	-	-	FALSE
	C545	Protein Kinase Inhibitors	inhibitor/antagonist	FGFR2 FLT3 IGF1R SRC	FALSE
	C562	CDK6 Inhibitors DNA-Intercalating Drugs CDK4/Cyclin D1 Inhibitors CDC25B Inhibitors	-	CCND1 CDK4 CDK6	FALSE
	C598	IGF-1R Inhibitors Inhibitors of Signal Transduction Pathways Angiogenesis Inhibitors	inhibitor/antagonist	IGF1R	FALSE
	C602	Proteasome inhibitor Proteasome Inhibitors Apoptosis Inducers Caspase 3 Activators NF-kappaB (NFKB) Activation Inhibitors	inhibitor/antagonist	CASP3 CTRB1 PSMA1 PSMA2 PSMA3 PSMA4 PSMA5 PSMA6 PSMA7 PSMB1 PSMB2 PSMB3 PSMB4 PSMB5 PSMB6 PSMB7 PSMB8 PSMB9 PSMB10 PSMC3 PSMC5 PSMD1 PSMD2 PSMD3 PSMD4 PSMD7 PSMD8 PSMD11 PSMD13 CTRC PSMB11 PSMA8	FALSE
	C618	MTH1 inhibitor IGF1R inhibitor	inhibitor/antagonist	IGF1R NUDT1	FALSE
	C675	Apoptosis Inducers	-	-	FALSE
	C696	Glucose Lowering Agents	-	-	FALSE
	C697	Protein Kinase C (PKC) Inhibitors IL-2 Production Inhibitors	-	CD28 IL2	TRUE
	C698	-	inhibitor/antagonist	RET	FALSE
	C739	ADRA2C antagonist alpha2C-Adrenoceptor Antagonists	inhibitor/antagonist	ADRA2C	FALSE
	C759	mitochondrial decoupler	-	-	FALSE
	C782	Adenylate Cyclase Inhibitors Calcium Channel Blockers	inhibitor/antagonist	ADCY1 ADCY2 ADCY3 ADCY5 ADCY6 ADCY7 ADCY9 CACNA1C	FALSE
	C812	cytochrome c reductase Electron Transport Chain Inhibitors	inhibitor/antagonist	UQCRC1	FALSE
	C838	actin polymerization	disruptor/degrader	ACTA1	FALSE
	C848	DNA-Intercalating Drugs	-	-	FALSE
	C853	3-phosphoinositide dependent protein kinase 1	inhibitor/antagonist	PDPK1	FALSE
	C867	Apoptosis Inhibitors PKB alpha/Akt1 Inhibitors	inhibitor/antagonist	AKT1	FALSE
	C890	Uncoupler mitochondrial decoupler	-	-	FALSE
	C899	Leucine-Rich Repeat Kinase 2 (LRRK2;Dardarin) Inhibitors	inhibitor/antagonist	CAMK2B CAMK2G FYN PRKCG PRKCH PRKCI PRKCZ PRKD3 LRRK2	TRUE
	C900	Flt3 (FLK2/STK1) Inhibitors Inhibitors of Signal Transduction Pathways	inhibitor/antagonist	MAPK14 FLT3 KIT PDGFRB MAPK8 MAPK10	FALSE
	C904	Protein Kinase C (PKC) Inhibitors IL-2 Production Inhibitors	-	IL2	TRUE
	C906	Flt3 (FLK2/STK1) Inhibitors	inhibitor/antagonist	FLT3	FALSE
	C922	IKK-2 (IKK-beta) Inhibitors NF-kappaB (NFKB) Activation Inhibitors	inhibitor/antagonist	IKBKB	FALSE
	C937	Inhibitors of Signal Transduction Pathways Protein Kinase PKC beta Inhibitors Angiogenesis Inhibitors	-	PRKCB PRKCH PRKCZ RPS6KB1	TRUE
	C960	MMP-13 (Collagenase 3) Inhibitors MMP-2 (Gelatinase A) Inhibitors	-	MMP2 MMP13	FALSE
	C975	Translation inhibitor TARS inhibitor angiogenesis inhibitor	inhibitor/antagonist	TARS1	FALSE
	C983	-	-	-	FALSE
	C987	Phosphoinositide dependent Kinase (PDK) 1 Inhibitors Phosphatidylinositol 3-Kinase (PI3K) Inhibitors	inhibitor/antagonist	AKT1 ATR MTOR PDPK1 PIK3CA PIK3CD MAP3K14	FALSE
	C994	Phosphatidylinositol 3-Kinase (PI3K) Inhibitors	inhibitor/antagonist	AKT1 AKT2 ATR MTOR PIK3CA PIK3CB PIK3CD AKT3	FALSE
	C998	Signal transduction modulator Protein Kinase C (PKC) Inhibitors	-	CAMK2B CAMK2G PRKACA PRKACB PRKACG PRKCG PRKCH PRKCI PRKCZ MAPK4 MAPK6 MAPK7 MAPK12 CCNA1 MAPK15	FALSE
	C1002	IKK-2 (IKK-beta) Inhibitors Flt3 (FLK2/STK1) Inhibitors	inhibitor/antagonist	CHUK FLT3 IKBKB IKBKG	FALSE
	C1024	-	-	-	FALSE
	C1026	Known SPPL2A inhibitor	inhibitor/antagonist	SPPL2A	FALSE
	C1031	Heat Shock Protein 90 (hsp90) Inhibitors	inhibitor/antagonist	HSP90AA1 HSP90B1	FALSE
	C1036	Inhibitors of Signal Transduction Pathways Protein Kinase Inhibitors	-	-	FALSE
	C1054	Pyrimidine Antagonists	inhibitor/antagonist	TYMS	FALSE
	C1059	Inhibitors of Signal Transduction Pathways Protein Kinase PKC beta Inhibitors Angiogenesis Inhibitors	-	PRKCB PRKCG	TRUE
	C1060	Protein Kinase C (PKC) Inhibitors	inhibitor/antagonist	PRKCG	TRUE
	C1086	Translation inhibitor	inhibitor/antagonist	RPS14 RPS20	FALSE
	C1092	DNA Polymerase Inhibitors	-	-	FALSE
	C1102	Proteasome inhibitor Increase of leptin sensitivity to suppress food intake	-	-	FALSE
	C1105	Exportin 1 inhibitor	inhibitor/antagonist	XPO1	FALSE
	C1113	Translation Inhibitor Glycogen Synthase Kinase 3 beta (GSK-3beta;tau Protein Kinase I) Inhibitors	inhibitor/antagonist	GSK3B RPL6	FALSE
	C1116	Nerve Growth Factor (NGF) Enhancers Tenogenic	inhibitor/antagonist	CDK8 NGF PDE3A CDK19	FALSE
	C1117	cAMP-Dependent Protein Kinase (PKA) Inhibitors Inhibitors of Signal Transduction Pathways PKB alpha/Akt1 Inhibitors	-	PRKACA PRKACB PRKACG	FALSE
	C1121	-	-	-	FALSE
	C1151	Lck Kinase Inhibitors	inhibitor/antagonist	LCK	FALSE
	C1152	Abl Kinase Inhibitors Apoptosis Inducers Bcr-Abl Kinase Inhibitors Inhibitors of Signal Transduction Pathways Src Kinase Inhibitors STAT-5 Inhibitors	-	FYN	FALSE
	C1161	Heat Shock Protein 70 (hsp70) Inducers TNF-alpha Production Inhibitors	stimulator/agonist	HSPA1A	FALSE
	C1168	Lipid Kinase Inhibitors	inhibitor/antagonist	PI4KB RPS6KA3	FALSE
	C1187	Mammalian Target of Rapamycin (mTOR;FRAP1) Inhibitors;Phosphatidylinositol 3-Kinase alpha (PI3Kalpha) Inhibitors;Phosphatidylinositol 3-Kinase beta (PI3Kbeta) Inhibitors;Phosphatidylinositol 3-Kinase delta (PI3Kdelta) Inhibitors;Phosphatidylinositol 3-Kinase gamma (PI3Kgamma) Inhibitors	-	PIK3C2B	FALSE
	C1206	Jak3 tyrosine kinase inhibitor	inhibitor/antagonist	GSK3B JAK3 PRKCA	TRUE
	C1207	VEGFR-2 (FLK-1/KDR) Inhibitors Bcr-Abl Kinase Inhibitors Angiogenesis Inhibitors	-	ABL1 ABL2 BCR KDR	FALSE
	C1220	ROCK gene inhibitor PKC Kinase inhibitor	inhibitor/antagonist	PRKACA ROCK1 ROCK2	TRUE
	C1230	Jak2 Inhibitors Jak1 Inhibitors	-	JAK1 JAK2	FALSE
	C1239	c-src allosteric inihitor allosteric Src inhibitor Src Kinase Inhibitors Antimitotic Drugs Inhibitors of Signal Transduction Pathways Tubulin polymerization inhibitors	allosteric inhibitor inhibitor/antagonist	SRC TUBG2	FALSE
	C1247	Protein Kinase PKC theta Inhibitors IL-2 Production Inhibitors	inhibitor/antagonist	IL2 PRKCQ	TRUE
	C1251	MAPKAPK5 inhibitor	inhibitor/antagonist	MAPKAPK5	FALSE
	C1254	Inhibitors of Signal Transduction Pathways Flt3 (FLK2/STK1) Inhibitors Protein Kinase C (PKC) Inhibitors Angiogenesis Inhibitors	inhibitor/antagonist	FLT3 PRKCQ	FALSE
	C1300	CDC-like kinase-2 inhibitors	inhibitor/antagonist	CLK2	FALSE
	C1301	Rho Kinase Inhibitors Protein Kinase PKC theta Inhibitors Protein Kinase PKC epsilon Inhibitors	-	PRKCE PRKCQ ROCK1 ROCK2	TRUE
	C1302	Jak2 Inhibitors Flt3 (FLK2/STK1) Inhibitors	inhibitor/antagonist	FLT3 JAK2 BRD4	FALSE
	C1333	Dual Specificity Mitogen-Activated Protein Kinase Kinase 1 (MAP2K1; MEK1) Inhibitors	inhibitor/antagonist	MAP2K1	FALSE
	C1345	Antimitotic Drugs Tubulin polymerization inhibitors	-	TUBB	FALSE
	C1346	MEK1 Inhibitors	inhibitor/antagonist	MAP2K1	FALSE
	C1371	Potent allosteric inhibitor of IGF1R. Also hits InsR.	allosteric inhibitor	IGF1R	FALSE
	C1372	Melanocortin MC4 Receptor Antagonists	inhibitor/antagonist	MC4R	FALSE
	C1385	Protein Kinase PKC theta Inhibitors	inhibitor/antagonist	PRKCQ	TRUE
	C1386	panPI3K inhibitor	inhibitor/antagonist	PIK3CA PIK3CB	FALSE
	C1392	PKC theta inhibitor	inhibitor/antagonist	PRKCQ	TRUE
	C1411	Apoptosis Inducers 5-Lipoxygenase Inhibitors Peripheral Benzodiazepine Receptor (PBR) Ligands MAPK-Activated Protein Kinase Inhibitors	-	ALOX5 TSPO	FALSE
	C1412	Inhibitors of Signal Transduction Pathways PKB alpha/Akt1 Inhibitors PKB beta/Akt2 Inhibitors PKB gamma/Akt3 Inhibitors	inhibitor/antagonist	AKT1 AKT2 DAPK3 PRKG1 PRKX AKT3 PAK6	FALSE
	C1416	mTOR Complex 1 (mTORC1) Inhibitors mTOR Complex 2 (mTORC2) Inhibitors catalytic mTOR inhibitor	inhibitor/antagonist	MTOR	FALSE
	C1419	Phosphatidylinositol 3-Kinase alpha (PI3Kalpha) Inhibitors	inhibitor/antagonist	PIK3CA	FALSE
	C1434	Mammalian Target of Rapamycin (mTOR;FRAP1) Inhibitors PI3K inhibitors	inhibitor/antagonist	MTOR PIK3CA PIK3CB PIK3CD PIK3CG	FALSE
	C1436	MEK1 Inhibitors MEK2 Inhibitors	-	MAP2K1 MAP2K2	FALSE
	C1437	Mammalian Target of Rapamycin (mTOR;FRAP1) Inhibitors Phosphatidylinositol 3-Kinase beta (PI3Kbeta) Inhibitors Phosphatidylinositol 3-Kinase delta (PI3Kdelta) Inhibitors Phosphatidylinositol 3-Kinase alpha (PI3Kalpha) Inhibitors	inhibitor/antagonist	MTOR PIK3CA PIK3CB PIK3CD	FALSE
	C1445	Jak2 Inhibitors Jak1 Inhibitors Tyk2 Inhibitors	-	JAK1 JAK2 TYK2	FALSE
	C1451	Mammalian Target of Rapamycin (mTOR;FRAP1) Inhibitors PI3K inhibitors	inhibitor/antagonist	MTOR PIK3CA PIK3CB PIK3CD PIK3CG	FALSE
	C1459	MAPK-Interacting Kinase (MNK) Inhibitors	inhibitor/antagonist	CDK8 MKNK2 SGK1 MKNK1 CDK19	FALSE
	C1463	CASP3 activator;apoptosis inhibitor IGF1R inhibitor IGF-1R Inhibitors Caspase 3 Activators Apoptosis Inducers	stimulator/agonist inhibitor/antagonist	CASP3 IGF1R	FALSE
	C1477	ITK (EMT) Kinase Inhibitors IL-4 Production Inhibitors IL-2 Production Inhibitors	inhibitor/antagonist	IL2 IL4 ITK	FALSE
	C1478	dual mTOR/PI3K inhibitor	inhibitor/antagonist	MTOR PIK3CA PIK3CB PIK3CD	FALSE
	C1483	dual mTOR PI3K inhibitor	inhibitor/antagonist	MTOR PIK3CA PIK3CB PIK3CD	FALSE
	C1486	Activin Receptor Like Kinase 3 (ALK3 BMPR-IA) Inhibitors Activin Receptor Like Kinase 2 (ALK2 ActR-IA) Inhibitors	inhibitor/antagonist	ACVR1 BMPR1A BMPR1B	FALSE
	C1501	Irreversible EGFR (HER1;erbB1) Inhibitors HER2 (erbB2) Inhibitors Inhibitors of Signal Transduction Pathways	inhibitor/antagonist	EGFR ERBB2 ERBB4	FALSE
	C1527	Elongation factor 1 alpha inhibitor Translation Inhibitor	inhibitor/antagonist	EIF4A1 EIF4A2 EIF4A3	FALSE
	C1535	Inhibitors of Signal Transduction Pathways Bcr-Abl Kinase Inhibitors	-	ABL1 ABL2 BCR	FALSE
	C1538	Mammalian Target of Rapamycin (mTOR;FRAP1) Inhibitors Phosphatidylinositol 3-Kinase (PI3K) Inhibitors	inhibitor/antagonist	MTOR PIK3CA	FALSE
	C1547	Immunoproteasome Inhibitors	inhibitor/antagonist	PSMB8	FALSE
	C1548	CDK1/Cyclin B Inhibitors Apoptosis Inducers Inhibitors of Signal Transduction Pathways CDK2/Cyclin A Inhibitors	inhibitor/antagonist	CCNA2 CCNB1 CDK1 CDK2	FALSE
	C1554	tat Inhibitors bacterial DNA Primase Inhibitors	-	PRIM1	FALSE
	C1557	Phosphatidylinositol 3-Kinase beta (PI3Kbeta) Inhibitors Phosphatidylinositol 3-Kinase alpha (PI3Kalpha) Inhibitors Phosphatidylinositol 3-Kinase gamma (PI3Kgamma) Inhibitors	inhibitor/antagonist	PIK3CA PIK3CB PIK3CG	FALSE
	C1584	EIF4A1 gene inhibitor	inhibitor/antagonist	EIF4A1	FALSE
	C1604	TBK1 inhibitor	inhibitor/antagonist	IKBKE TBK1	FALSE
	C1606	Syk tyrosine kinase inhibitor selective SYK inhibitor	inhibitor/antagonist	SYK	FALSE
	C1607	Axl tyrosine kinase receptor inhibitor	inhibitor/antagonist	AXL	FALSE
	C1628	covalent modifier of catalytic cysteine of pro-CASP8	inhibitor/antagonist	CASP8	FALSE
	C1633	p97 AAA ATPase inhibitor	inhibitor/antagonist	VCP	FALSE
	C1640	FAK inhibitor	inhibitor/antagonist	PTK2	FALSE
	C1659	FAK inhbitor Inhibitor of fibronectin-directed migration Co-Inducer of apoptosis in pancreatic cancer	inhibitor/antagonist	PTK2	FALSE
	C1667	MELK inhibitor	inhibitor/antagonist	MELK	FALSE
	C1672	Wnt signaling inhibitor, Inhibitor of beta-catenin/TCF transcription	inhibitor/antagonist	CTNNB1	FALSE
	C1673	M5 positive allosteric modulator	allosteric activator	CHRM5	FALSE
	C1694	Arenobufagin, SMUT	inhibitor/antagonist	PSMB1 PSMB2 PSMB5 ATP1B4	FALSE
	C1697	Checkpoint Kinase 2 (Chk2) Inhibitors	inhibitor/antagonist	CHEK2	FALSE
	C1700	EIF4G gene inhibitor	inhibitor/antagonist	EIF4G1	FALSE
	C1706	JAK1 selective inhibitors	inhibitor/antagonist	CDK2 JAK1 AURKB	FALSE
	C1712	POLA1 inhibitor	allosteric inhibitor	POLA1	FALSE
	C1719	EHMT1/2 DNA Methyltransferase (DNMT) Inhibitors Histone-lysine N-methyltransferase, H3 lysine-9 specific 3 (EHMT2| G9a) Inhibitors	-	EHMT2 EHMT1	FALSE
	C1724	ERCC3 (TFIIH subunit)	inhibitor/antagonist	ERCC3	FALSE
	C1738	covalent inhibitor of ALDH1A1	inhibitor/antagonist	ALDH1A1	FALSE
	C1742	'-	allosteric inhibitor	EIF4A3	FALSE
	C1784	Microsomal Triglyceride Transfer Protein (MTTP) Inhibitors	inhibitor/antagonist	MTTP	FALSE
	C1821	DNA-Intercalating Drugs DNA Topoisomerase I Inhibitors	-	TOP1	FALSE
	C1822	MetAPN inhibitor Plasmodium falciparum Methionine Aminopeptidase-1b (PfMetAP1b) Inhibitors	inhibitor/antagonist	METAP1	FALSE
	C1872	XPO1 (CRM1) inhibitor	inhibitor/antagonist	XPO1	FALSE
	C1873	XPO1 (CRM1) inhibitor	inhibitor/antagonist	XPO1	FALSE
	C1874	CREBBP - beta-catenin interaction inhibitor Apoptosis Inducers Wnt Signaling Inhibitors	disruptor/degrader	CREBBP CTNNB1	FALSE
	C1880	RAF Inhibitor	inhibitor/antagonist	RAF1	FALSE
	C1886	glutamyl-prolyl-tRNA synthetase inhibitor	inhibitor/antagonist	EPRS1	FALSE
	C1890	CDK4/Cyclin D1 Inhibitors Leucine-Rich Repeat Kinase 2 (LRRK2;Dardarin) Inhibitors Protein Kinase C (PKC) Inhibitors	-	CCND1 CDK4 PRKCG PRKCH PRKCI PRKCZ RPS6KA1 RPS6KA2 RPS6KA3 RPS6KB2 LRRK2	FALSE
	C1892	Mutant RAF kinase inhibitor	inhibitor/antagonist	BRAF RAF1	FALSE
	C1901	ACAT Inhibitor	inhibitor/antagonist	SOAT1 SOAT2	FALSE
	C1903	SIRT2 inhibitor	-	SIRT2	FALSE
	C1917	Inhibitor of Aurora	inhibitor/antagonist	CDK2 CDK4 CDK5 AURKA CCNE2	FALSE
	C1919	CDK Inhibitor Pan Kinase Inhibitor	inhibitor/antagonist	CDK2 CCNE2	FALSE
	C1925	Antimitotic Drugs Inhibitors of Signal Transduction Pathways Aurora-A (ARK1) Kinase Inhibitors Glycogen Synthase Kinase 3 beta (GSK-3beta| tau Protein Kinase I) Inhibitors Cyclin-Dependent Kinase Inhibitors	-	GSK3B AURKA CDKL5	FALSE
	C1934	CDK gene inhibitor	inhibitor/antagonist	CDK2 CDK4 CDK5 CDK7 CDK9	FALSE
	C1936	Protein Kinase D (PKD) Inhibitors	inhibitor/antagonist	PRKD1 PRKD3 PRKD2	FALSE
	C1959	Inhibitor of pyrimidine biosynthesis	inhibitor/antagonist	CAD	FALSE
	C1960	PKD inhibitor	inhibitor/antagonist	PRKD1	FALSE
	C1964	Inhibitor of pyrimidine biosynthesis	inhibitor/antagonist	DHODH	FALSE
	C1983	-	-	-	FALSE
	C1988	Tubulin polymerization inhibitor Antimitotic Drugs Tubulin polymerization inhibitors	inhibitor/antagonist	TUBA4A TUBA3C TUBB2A TUBG1 TUBA1A TUBA1B TUBB3 TUBB4A TUBB4B TUBG2 TUBD1 TUBA8 TUBB1 TUBB6 TUBA1C TUBA3E TUBA3D TUBB8 TUBB2B	FALSE
	C2014	CDK9 inhibitor	inhibitor/antagonist	CDK9 CCNB2	FALSE
	C2023	PIKFYVE inhibitor IL-12 Production Inhibitor PIKFYVE enzyme inhibitor	inhibitor/antagonist	PIKFYVE	FALSE
	C2032	MEK1 Inhibitors MEK2 Inhibitors Inhibitors of Signal Transduction Pathways	-	MAP2K1 MAP2K2	FALSE
	C2046	CDK inhibitors	-	CCNB2 CCNB3	FALSE
	C2051	PIKFYVE gene inhibitor Apoptosis-independent	inhibitor/antagonist	PIKFYVE	FALSE
	C2057	Angiogenesis Inhibitors Antiinflammatory Drugs Apoptosis Inducers Bcl-2 Inhibitors Glutathione Reductase (NADPH) Activators Heme Oxygenase Activators IKK-1 (IKK-alpha) Inhibitors NF-kappaB (NFKB) Activation Inhibitors Nitric Oxide Production Inhibitors Nuclear Factor, Erythroid Derived 2, Like 2 (Nrf2) Activators PPARgamma Agonists	inhibitor/antagonist	IKBKB KEAP1	FALSE
	C2064	Cardiac Myosin Activators	stimulator/agonist	MYH7	FALSE
	C2072	Inhibitors of Signal Transduction Pathways Cell Division Cycle 7-Related Protein Kinase (CDC7) Inhibitors	-	CDC7	FALSE
	C2073	ALK Inhibitors	inhibitor/antagonist	ALK	FALSE
	C2075	IGF-1R Inhibitors	inhibitor/antagonist	IGF1R	FALSE
	C2077	Phosphatidylinositol 3-Kinase Catalytic Subunit Type 3 (PIK3C3;Vps34) Inhibitors	inhibitor/antagonist	PIK3C3	FALSE
	C2080	CDK inhibitors	inhibitor/antagonist	CDK2 CDK9 DYRK1A CCNA1 CCNB2 ROCK2 CCNB3	FALSE
	C2111	TLR9 Receptor Antagonists TLR7 Receptor Antagonists TLR8 Receptor Antagonists	inhibitor/antagonist	TLR7 TLR8 TLR9	FALSE
	C2115	PAK4 gene inhibitor	inhibitor/antagonist	PAK4	FALSE
	C2124	5-HT2A Antagonists Dopamine D2 Antagonists	inhibitor/antagonist	ADRA1B HTR1E HTR1F	FALSE
	C2132	'-	inhibitor/antagonist	GPX4	FALSE
	C2133	CDK9 inhibitor	inhibitor/antagonist	CDK9	FALSE
	C2135	Apoptosis Inducers Inhibitors of Signal Transduction Pathways Raf kinase B Inhibitors Raf kinase C Inhibitors	inhibitor/antagonist	BRAF RAF1	FALSE
	C2139	IGF-1R Inhibitors	inhibitor/antagonist	IGF1R	FALSE
	C2146	-	-	-	FALSE
	C2149	p38alpha MAPK Inhibitors	inhibitor/antagonist	MAPK14	FALSE
	C2170	Electron transport chain inhibitor Apoptosis Inducers NADH-Ubiquinone Oxidoreductase (Complex I) Inhibitors Non-Steroidal Antiinflammatory Drugs Electron Transport Chain Inhibitors	-	NDUFS1 NOX4 NOX5	FALSE
	C2180	WNK1/2/3/4 inhibitor WNK1 gene inhibitor	inhibitor/antagonist	WNK1 WNK4 WNK3 WNK2	FALSE
	C2185	NFkappaB-inducing kinase (NIK;MAP3K14) Inhibitors	inhibitor/antagonist	MAP3K14	FALSE
	C2191	beta-Catenin Inhibitors	inhibitor/antagonist	CTNNB1 TCF4	FALSE
	C2196	-	-	-	FALSE
	C2200	ATR gene inhibitor;Chemosensitizer DNA damage reversal pathway modulator	inhibitor/antagonist	ATR	FALSE
	C2201	PDK1 inhibitor PDK1/2 inhibitor	inhibitor/antagonist	PDK1 PDPK1	FALSE
	C2206	Mammalian Target of Rapamycin (mTOR;FRAP1) Inhibitors	inhibitor/antagonist	MTOR	FALSE
	C2217	Transcription inhibitor CDK9 inhibitor	inhibitor/antagonist	CDK9	FALSE
	C2222	Mammalian Target of Rapamycin (mTOR;FRAP1) Inhibitors	inhibitor/antagonist	MTOR	FALSE
	C2223	Mammalian Target of Rapamycin (mTOR;FRAP1) Inhibitors Phosphatidylinositol 3-Kinase delta (PI3Kdelta) Inhibitors Phosphatidylinositol 3-Kinase alpha (PI3Kalpha) Inhibitors Phosphatidylinositol 3-Kinase gamma (PI3Kgamma) Inhibitors	inhibitor/antagonist	MTOR PIK3CA PIK3CD PIK3CG	FALSE
	C2227	MEK1 Inhibitors	allosteric inhibitor	MAP2K1	FALSE
	C2230	CDK5 Inhibitors Dual-Specificity Tyrosine-(Y)-Phosphorylation Regulated Kinase 1A (DYRK1A) Inhibitors CDK2 Inhibitors	inhibitor/antagonist	CDK2 CDK5 DYRK1A	FALSE
	C2252	p53 tumor suppressor protein inhibitor	inhibitor/antagonist	TP53	FALSE
	C2257	Inhibitor of pyrimidine biosynthesis Antimicrobial	inhibitor/antagonist	DHODH	FALSE
	C2258	WEE1 gene inhibitor	inhibitor/antagonist	WEE1 WEE2	FALSE
	C2271	Autophagy Agonist Phosphodiesterase V (PDE5A) Inhibitors	-	PDE5A	FALSE
	C2305	pan-KDM6 family (KDM6A / KDM6B / UTY) Histone demethylation inhibitors KDM6A gene inhibitor, KDM6B gene inhibitor	inhibitor/antagonist	KDM6A KDM6B	FALSE
	C2317	PDK1 inhibitor	inhibitor/antagonist	PDK1	FALSE
	C2323	pan PLK inhibitor	inhibitor/antagonist	PLK3 PLK1 PLK2	FALSE
	C2326	AKT inhibitor	inhibitor/antagonist	AKT1 AKT2 AKT3	FALSE
	C2331	-	inhibitor/antagonist	BRAF BRAF RAF1 RAF1 RAF1	FALSE
	C2352	PKC inhibitor Kinase inhibitors	inhibitor/antagonist	PRKCA PRKCB PRKCD PRKCE PRKCQ	TRUE
	C2365	Werner helicase irreversible inhibitor	inhibitor/antagonist	WRN	FALSE
	C2377	Protein kinase C theta inhibitor	inhibitor/antagonist	PRKCQ	TRUE
	C2394	Adenosine kinase inhibitor	inhibitor/antagonist	ADK AK1 AK2 AK4 AK5 AK3 AK7 AK8 AK6	FALSE
	C2409	Exportin 1 inhibitor	inhibitor/antagonist	XPO1	FALSE
	C2415	ERK1/2 inhibitor	inhibitor/antagonist	MAPK1 MAPK3	FALSE
	C2417	JMJD2 Histone Demethylase Inhibitor	inhibitor/antagonist	KDM4B KDM4C KDM4E	FALSE
	C2435	RAS-SOS molecular glue	allosteric activator	SOS1	FALSE
	C2450	DDR tyrosine kinase receptor inhibitor	inhibitor/antagonist	DDR1 DDR2	FALSE
	C2471	SHP2 allosteric inhibitor	allosteric inhibitor	PTPN11	FALSE
	C2479	GPX4 covalent inhibitor	inhibitor/antagonist	GPX4	FALSE
	C2483	-	-	-	FALSE
	C2491	IRE1 RNase Allosteric Inhibitor	allosteric inhibitor	ERN1	FALSE
	C2495	camk1 gene inhibitor	inhibitor/antagonist	CAMK1 CAMK1D CAMK1G	FALSE
	C2535	Eukaryotic Translation Initiation Factor 2-alpha Kinase 1 (HRI) Activators	stimulator/agonist	EIF2AK1	FALSE
	C2538	Proteasome inhibitor	inhibitor/antagonist	PSMB1 PSMB2 PSMB5 PSMB8 PSMB9 PSMB10	FALSE
	C2553	SMG1 gene inhibitor	inhibitor/antagonist	SMG1	FALSE
	C2572	inhibition of NRF2 signaling Chemosensitizers Translation inhibitor	-	-	FALSE
	C2582	Methuosis inducer	inhibitor/antagonist	PIP5K1C PIKFYVE	FALSE
	C2610	Wnt signalling inhibitor Wnt Pathway Inhibitor type I inhibitor of CDK8 and CDK19	inhibitor/antagonist	CDK8 CDK19	FALSE
	C2619	Dyrk1 inhibitor	inhibitor/antagonist	DYRK1B	FALSE
	C2627	FLT3/AXL inhibitor	inhibitor/antagonist	ALK AXL FLT3	FALSE
	C2634	Positive allosteric modulators (PAMs) of the muscarinic acetylcholine	allosteric activator	CHRM4	FALSE
	C2635	wnt pathway inhibitor	-	-	FALSE
	C2654	-	inhibitor/antagonist	PIR	FALSE
	C2665	-	disruptor/degrader	CDK9	FALSE
	C2670	phosphorylated-p68 RNA helicase inhibitor	inhibitor/antagonist	DDX5	FALSE
	C2677	Syk Kinase Inhibitors	inhibitor/antagonist	SYK	FALSE
	C2680	Aurora-B (ARK2) Kinase Inhibitors Antimitotic Drugs Aurora-A (ARK1) Kinase Inhibitors;Adenosine A3 Antagonists Differentiation Inhibitors	-	ADORA3 AURKA AURKB	FALSE
	C2822	Dual Top1, TDP1 inhibitors	inhibitor/antagonist	TOP1 TDP1	FALSE
	C2832	CREBBP/ EP300 KAT inhibitor	inhibitor/antagonist	CREBBP EP300	FALSE
	C2834	PKC theta inhibitor	inhibitor/antagonist	PRKCQ	TRUE
	C2836	PKC theta inhibitor	inhibitor/antagonist	PRKCQ	TRUE
	C2838	ASK1	inhibitor/antagonist	MAP3K5	FALSE
	C2842	Rho Kinase Inhibitors	inhibitor/antagonist	ROCK1 ROCK2	FALSE
	C2845	Hsp90 inhibitor	inhibitor/antagonist	HSP90AA1 HSP90AB1	FALSE
	C2854	Calcitonin Gene-Related Peptides (CGRP) Antagonists	inhibitor/antagonist	CALCRL	FALSE
	C2880	Cyclin-Dependent Kinase Inhibitors	inhibitor/antagonist	CDK2 CDK4 CDK6 CDKL5	FALSE
	C2884	Focal Adhesion Kinase (FAK) Inhibitors IGF-1R Inhibitors	-	PTK2	FALSE
	C2887	Focal Adhesion Kinase (FAK) Inhibitors	inhibitor/antagonist	PTK2	FALSE
	C2889	Focal Adhesion Kinase (FAK) Inhibitors	inhibitor/antagonist	PTK2	FALSE
	C2893	-	-	-	FALSE
	C2894	CDK2/Cyclin E Inhibitors CDK1 Inhibitors CDK4 Inhibitors	inhibitor/antagonist	CCNE1 CDK1 CDK2 CDK4 CCNE2	FALSE
	C2895	CDK2/Cyclin E Inhibitors	inhibitor/antagonist	CCNE1 CDK2 CCNB2 CCNE2	FALSE
	C2920	CLRN stabilizer	stabilizer	CLRN1	FALSE
	C2923	covalent modifier of catalytic cysteine of pro-CASP8 and pro-CASP10	inhibitor/antagonist	CASP8 CASP10	FALSE
	C3002	PKC epsilon inhibitor	inhibitor/antagonist	PRKCE	TRUE
	C3016	Translation Inititiation Inhibitor	inhibitor/antagonist	RPL3	FALSE
	C3022	-	-	-	FALSE
	C3025	'-	-	-	FALSE
	C3044	Protein Kinase C (PKC) Inhibitors	inhibitor/antagonist	PRKCH PRKCZ	TRUE
	C3049	Protein Kinase C (PKC) Inhibitors	inhibitor/antagonist	PRKCH PRKCZ	TRUE
	C3050	-	-	-	FALSE
	C3054	AP-1 Inhibitors Cytokine Production Inhibitors NF-kappaB (NFKB) Activation Inhibitors	-	JUN	TRUE
	C3078	CDK4/Cyclin D1 Inhibitors CDK2/Cyclin E Inhibitors Protein Kinase C (PKC) Inhibitors	inhibitor/antagonist	CCND1 CCNE1 CDK2 CDK4 PRKCH PRKCZ	TRUE
	C3113	Chemokine CCR1 Antagonists	inhibitor/antagonist	CCR1	FALSE
	C3136	induces concomitant H3K9me3 downregulation	inhibitor/antagonist	SUV39H1	FALSE
	C3167	CXCR2 antagonist	inhibitor/antagonist	CXCR2	FALSE
	C3203	Cinobufagin, SMUT Na+/K+-ATPase Inhibitors Chloride Channel Activators	inhibitor/antagonist	ATAD5	FALSE
	C3208	-	inhibitor/antagonist	HSP90B1	FALSE
	C3217	'-	allosteric inhibitor	EIF4A3	FALSE
	C3220	antagonist of neuropilin-1 receptor	inhibitor/antagonist	NRP1	FALSE
	C3226	-	-	-	FALSE
	C3236	Apoptosis Inducers Translation inhibitor SGLT-1 expression Inhibitors	-	SLC5A1	FALSE
	C3370	GABA(A) BZ Site Receptor Partial Agonists	partial agonist	GABRA1 GABRA2 GABRA3 GABRA5 GABRB3 GABRG2	FALSE
	C3377	-	-	-	FALSE
	C3408	Suppressor of XBP1 mRNA splicing	-	ADK	FALSE
	C3433	TNF-alpha Production Inhibitors IL-1beta Production Inhibitors	-	-	FALSE
	C3438	-	-	-	FALSE
	C3488	RXFP4 inhibitor	inhibitor/antagonist	RXFP4	FALSE
	C3493	-	-	-	FALSE
	C3564	-	-	-	FALSE
	C3572	-	-	-	FALSE
	C3613	Sodium ionophore	-	-	FALSE
Recombinase-based only	C29	-	-	-	FALSE
	C138	-	-	-	FALSE
	C194	Folate Antagonists	inhibitor/antagonist	FOLR1	FALSE
	C217	Vasopressin (AVP) V2 Antagonists	inhibitor/antagonist	AVPR2	FALSE
	C254	CDK inhibitor	inhibitor/antagonist	CDK1 CDK2 RPS6KA3 CCNA1 CCNB2 CCNB3	FALSE
	C342	-	-	-	FALSE
	C452	-	-	-	FALSE
	C459	ACK tyrosine kinase inhibitor	inhibitor/antagonist	TNK2	FALSE
	C499	-	-	-	FALSE
	C532	Antimalarial Pannexin 1 (PANX1) Inhibitors	inhibitor/antagonist	GJA8 PANX1 GJD2	FALSE
	C546	MMP-8 (Neutrophil Collagenase) Inhibitors	inhibitor/antagonist	MMP8	FALSE
	C547	CDK1/Cyclin B Inhibitors CDK2/Cyclin A Inhibitors CDK2/Cyclin E Inhibitors CDK4/Cyclin D1 Inhibitors CDK5 Inhibitors Dual-Specificity Tyrosine-(Y)-Phosphorylation Regulated Kinase (DYRK) Inhibitors	-	CHUK CCNA1 CCNB2 CCNE2 CCNB3	FALSE
	C578	CDK4 Inhibitors	inhibitor/antagonist	CCND3 CDK4 CCNA1 CCNB2 CCNB3	FALSE
	C581	CDK inhibitor	inhibitor/antagonist	CDK2 CDK4 CCNA1	FALSE
	C599	Protein Kinase PKC beta Inhibitors Protein Kinase PKC theta Inhibitors Protein Kinase PKC delta Inhibitors Protein Kinase PKC alpha Inhibitors Protein Kinase PKC epsilon Inhibitors	-	CD28 PRKCA PRKCB PRKCD PRKCE PRKCQ	TRUE
	C614	Inosine 5'-Monophosphate Dehydrogenase Type II (IMPDH II) Inhibitors Inosine 5'-Monophosphate Dehydrogenase Type I (IMPDH I) Inhibitors	-	IMPDH1 IMPDH2	FALSE
	C616	Protein Kinase C (PKC) Inhibitors	inhibitor/antagonist	PRKCH	TRUE
	C644	MCHR1 antagonist	inhibitor/antagonist	MCHR1	FALSE
	C650	-	-	-	FALSE
	C659	-	-	CHUK	FALSE
	C672	pan-PKC inhibitor	inhibitor/antagonist	CD28 PRKCQ	TRUE
	C674	Hedgehog Signaling Inhibitors	inhibitor/antagonist	GLI1	FALSE
	C680	-	inhibitor/antagonist	BCL2A1	FALSE
	C686	Ribonucleotide Reductase inhibitor DNA Damaging Agent	inhibitor/antagonist	SLC29A1 SLC29A2 RRM1 RRM2 TYMS SLC29A3	FALSE
	C768	-	-	NPY1R NPFFR1	FALSE
	C777	Bcl-xl Inhibitors P2X7 Receptor Antagonists Apoptosis Inducers Rho GTPase Inhibitors Protein Kinase C (PKC) Inhibitors	-	BCL2L1 P2RX7	TRUE
	C830	Potassium ionophore	-	-	FALSE
	C908	Nitric Oxide Production Inhibitors Tau Aggregation Inhibitors	-	MAPT	FALSE
	C918	Muscarinic M3 Receptor Ligands Muscarinic M4 Receptor Ligands	-	CHRM3 CHRM4	FALSE
	C982	mgluR2 Antagonists	inhibitor/antagonist	GRM2	FALSE
	C1022	-	-	-	FALSE
	C1050	Tau Aggregation Inhibitors	inhibitor/antagonist	MAPT	FALSE
	C1084	Electron transport chain inhibitor Cytochrome c reductase Electron Transport Chain Inhibitors	inhibitor/antagonist	UQCRC1	FALSE
	C1122	CDK inhibitor	inhibitor/antagonist	CDK2 CCNA1	FALSE
	C1125	ER stress inducer divalent cation ionophore	-	-	FALSE
	C1142	Chemokine CCR2 (MCP-1 Receptor) Antagonists Chemokine CCR5 Antagonists	inhibitor/antagonist	CCR5 CCR2	FALSE
	C1146	Inhibitor of the BMP1/TLL1/TLL2 family of Proteases	inhibitor/antagonist	BMP1 TLL2	FALSE
	C1162	-	-	-	FALSE
	C1169	Autophagy agonist	inhibitor/antagonist	DPP4 Dpp4	FALSE
	C1226	MAPKAP-K2 (MK2) Inhibitors TNF-alpha Release Inhibitors	inhibitor/antagonist	MAPKAPK5 MAPKAPK2	FALSE
	C1233	Syk Kinase Inhibitors	inhibitor/antagonist	SYK	FALSE
	C1285	'-	inhibitor/antagonist	PGK1	FALSE
	C1327	Antimetabolites Dihydrofolate Reductase (DHFR) Inhibitors	inhibitor/antagonist	DHFR	FALSE
	C1347	Mitogen-Activated Protein (MAP) Kinase Kinase (MEK) Inhibitors	inhibitor/antagonist	MAP2K1	FALSE
	C1367	dual thymidylate synthase and dihydrofolate reductase inhibitors	inhibitor/antagonist	DHFR FOLR1 GART SLC19A1 TYMS	FALSE
	C1424	Angiogenesis Inhibitors;Apoptosis Inducers Nicotinamide Phosphoribosyltransferase (NMPRTase) Inhibitors	-	NAMPT	FALSE
	C1441	Apoptosis Inducers Procaspase 3 Activators	-	CASP3	FALSE
	C1516	-	-	-	FALSE
	C1520	5-HT1B Antagonists	inhibitor/antagonist	HTR1B	FALSE
	C1528	Casein Kinase II (CK2) Inhibitors	inhibitor/antagonist	CSNK2A1 CSNK2A2 CSNK2B MTOR PIK3CA PIK3CD	FALSE
	C1530	NAMPT Inhibitor	inhibitor/antagonist	NAMPT	FALSE
	C1624	HMGB2 gene inhibitor	inhibitor/antagonist	HMGB1 HMGB2	FALSE
	C1642	SOD1 gene inhibitor	inhibitor/antagonist	SOD1	FALSE
	C1680	ERBB3 covalent inhibitor	inhibitor/antagonist	ERBB3	FALSE
	C1745	EHMT2 inhibitor	inhibitor/antagonist	EHMT2	FALSE
	C1749	Glutathione-S-Transferase P1 (GSTP1) Inhibitors	inhibitor/antagonist	GSTM2 GSTP1	FALSE
	C1811	Antibiotic Chelator Methionine Aminopeptidase-2 (MetAP2) Inhibitors Angiogenesis Inhibitors	inhibitor/antagonist	METAP2 SIRT2 SIRT1	FALSE
	C1829	DNA Topoisomerase I Inhibitors	inhibitor/antagonist	TOP1	FALSE
	C1854	MEK Inhibitor	inhibitor/antagonist	MAP2K3 MAP2K5 MAP2K6	FALSE
	C1877	Flt3 (FLK2/STK1) Inhibitors FGFR3 Inhibitors Bcr-Abl Kinase Inhibitors Angiogenesis Inhibitors Inhibitors of Signal Transduction Pathways	inhibitor/antagonist	ABL1 ABL2 BCR FGFR3 FLT3	FALSE
	C1947	PKR Inhibitor	inhibitor/antagonist	EIF2AK2	FALSE
	C1967	Cytochrome P450 Inhibitors NADPH Oxidase Inhibitors Nitric Oxide Synthase Inhibitors Xanthine Oxidase Inhibitors Electron Transport Chain Inhibitor	-	XDH NOX1 NOX4 NOX3	FALSE
	C1972	HTR1B antagonist	inhibitor/antagonist	HTR1B	FALSE
	C2090	-	-	HPRT1	FALSE
	C2118	Antimitotic Drugs Apoptosis Inducers Aurora Kinase Inhibitors CDK1/Cyclin B Inhibitors CDK2/Cyclin A Inhibitors Inhibitors of Signal Transduction Pathways	inhibitor/antagonist	CDK1 CDK2 AURKA CCNA1	FALSE
	C2158	ATG4B gene Inhibitor	inhibitor/antagonist	ATG4B	FALSE
	C2165	Apoptosis Inducers Nitric Oxide Production Inhibitors Nuclear Factor, Erythroid Derived 2, Like 2 (Nrf2) Activators Antiinflammatory Drugs PPARgamma Agonists	stimulator/agonist	NFE2L2 PPARG KEAP1	FALSE
	C2197	Apoptosis Inducers BCL2 Expression Inhibitors	-	BCL2	FALSE
	C2210	BIRC5 gene inhibitor	inhibitor/antagonist	BIRC5	FALSE
	C2237	-	-	-	FALSE
	C2244	-	-	-	FALSE
	C2249	N-Myristoyltransferase Inhibitors	inhibitor/antagonist	NMT1	FALSE
	C2272	ATR gene inhibitor	inhibitor/antagonist	ATR	FALSE
	C2292	NAMPT Inhibitor	inhibitor/antagonist	NAMPT	FALSE
	C2319	binding to EF-1_ mediates inhibition of translocation	-	EEF1A1	FALSE
	C2367	-	inhibitor/antagonist	ILK	FALSE
	C2371	Elongation factor 1 alpha 1 inhibitor	inhibitor/antagonist	EEF1A1	FALSE
	C2385	Lipoprotein Associated Phospholipase A2 (Lp-PLA2) Inhibitors Signal Transduction Modulators	-	PLA2G7	FALSE
	C2387	Glycerol-3-Phosphate Dehydrogenase (NAD+) Inhibitors Inhibitory kappaB Kinase (IKK) Inhibitors Nicotinamide Phosphoribosyltransferase (NMPRTase) Inhibitors Signal Transduction Modulators	inhibitor/antagonist	CHUK GPD1 NAMPT	FALSE
	C2390	GSK3B gene inhibitor	inhibitor/antagonist	GSK3B	FALSE
	C2425	MAP3K11 gene inhibitor	inhibitor/antagonist	MAP3K11	FALSE
	C2431	MAP3K12 (DLK) Inhibitors	inhibitor/antagonist	MAP3K12 MAP3K13	FALSE
	C2444	KDM1A (LSD1) inhibitor KDM1A inhibitor	inhibitor/antagonist	KDM1A	FALSE
	C2467	CECR2 inhibitor;CECR2 inhbitor	inhibitor/antagonist	CECR2	FALSE
	C2541	Cyclooxygenase-2 Inhibitors Non-Steroidal Antiinflammatory Drugs Angiogenesis Inhibitors	inhibitor/antagonist	CASP3 PTGS2	FALSE
	C2561	Phoshodiesterase 10A Inhibitor	inhibitor/antagonist	PDE10A	FALSE
	C2571	TIC10 inactivates Akt and ERK and induces TRAIL expression	stimulator/agonist	TNFSF10	FALSE
	C2603	ADP ribosylation factor 1 inhibitor	inhibitor/antagonist	ARFGAP1	FALSE
	C2617	-	-	-	FALSE
	C2642	'-	-	PIK3C3	FALSE
	C2871	Proteasome inhibitor	inhibitor/antagonist	PSMD14 PSMD14	FALSE
	C2881	NAMPT inhibitor	inhibitor/antagonist	NAMPT	FALSE
	C2900	Lipoprotein Associated Phospholipase A2 (Lp-PLA2) Inhibitors	inhibitor/antagonist	PLA2G7 OPTN	FALSE
	C2926	Ubiquitin-Conjugating Enzyme E2 R1 (CDC34) Inhibitors	inhibitor/antagonist	CDC34	FALSE
	C2933	PARG inhibitor	inhibitor/antagonist	PARG	FALSE
	C2999	Allosteric inhibitor that degrades PAK4	disruptor/degrader	PAK4	FALSE
	C3152	-	-	-	FALSE
	C3163	Antiinflammatory Drugs Chemokine CCR1 Antagonists	-	CCR6 CCR7 CCR8 CX3CR1 CCR10	FALSE
	C3164	Antiinflammatory Drugs Chemokine CC Antagonists	-	CCR6 CCR7 CCR8 CX3CR1 CCR10	FALSE
	C3184	'-	inhibitor/antagonist	MLKL	FALSE
	C3336	Muscarinic M1 Agonists Dopamine D2 Agonists	stimulator/agonist	CHRM1 DRD2	FALSE
	C3394	Nicotinic Acid (Niacin;GPR109A;HM74A) Receptor Agonists Inosine 5'-Monophosphate Dehydrogenase (IMPDH) Inhibitors	inhibitor/antagonist	IMPDH1 IMPDH2	FALSE
	C3410	-	-	-	FALSE
	C3434	-	-	-	FALSE
	C3494	binds to FKBP, inhibits NFKB pathway	neomorph	FKBP1A	FALSE
	C3537	-	-	-	FALSE
	C3573	-	-	-	FALSE
Classical only	C420	-	-	-	FALSE
	C447	-	-	-	FALSE
	C606	Angiogenesis Inhibitors EGFR (HER1;erbB1) Inhibitors HER2 (erbB2) Inhibitors Inhibitors of Signal Transduction Pathways VEGFR-2 (FLK-1/KDR) Inhibitors	inhibitor/antagonist	EGFR ERBB2	FALSE
	C2268	-	-	-	FALSE
	C52	-	-	-	FALSE
	C95	-	-	-	FALSE
	C153	Leukotriene Antagonists Platelet-Activating Factor Receptor (PAFR) Antagonists Phospholipase A2 (PLA2) Inhibitors Non-Steroidal Antiinflammatory Drugs	-	PTAFR PLA2G10	FALSE
	C163	Antimetabolites S-Adenosyl-L-methionine Decarboxylase Inhibitors	-	AMD1	FALSE
	C174	Anxiolytics	stimulator/agonist	GABRA1 GABRA2 GABRA3 GABRB3 GABRG2	FALSE
	C208	-	-	-	FALSE
	C262	Src Kinase Inhibitors	inhibitor/antagonist	SRC	FALSE
	C279	-	-	-	FALSE
	C323	Known ACE inhibitor	inhibitor/antagonist	ACE	FALSE
	C418	Phosphatidylinositol 3-Kinase delta (PI3Kdelta) Inhibitors Phosphatidylinositol 3-Kinase alpha (PI3Kalpha) Inhibitors	inhibitor/antagonist	PIK3CA PIK3CD	FALSE
	C443	-	-	-	FALSE
	C445	ACK tyrosine kinase inhibitor	inhibitor/antagonist	TNK2	FALSE
	C456	-	-	-	FALSE
	C474	-	-	-	FALSE
	C549	Drugs Acting on Estrogen Receptors (ER) Glucocorticoid Receptor (GR) Antagonists Androgen Receptor Antagonists Mineralocorticoid Receptor (MR) Antagonists	inhibitor/antagonist	AR NR3C2 PGR	FALSE
	C572	p38alpha MAPK Inhibitors	inhibitor/antagonist	MAPK14	FALSE
	C809	Abl Kinase Inhibitors Bcr-Abl Kinase Inhibitors Inhibitors of Signal Transduction Pathways	inhibitor/antagonist	ABL1	FALSE
	C836	Tie2 Receptor Inhibitors Inhibitors of Signal Transduction Pathways Angiogenesis Inhibitors	inhibitor/antagonist	TEK	FALSE
	C857	P-Selectin Inhibitors	inhibitor/antagonist	SELP	FALSE
	C862	EGFR (HER1;erbB1) Inhibitors VEGFR Inhibitors Angiogenesis Inhibitors	inhibitor/antagonist	ABL1 EGFR EPHA4 EPHB4 ERBB2	FALSE
	C873	-	-	PTK2B RET FGFR3P1	FALSE
	C902	DNA topoisomerase I inhibitor PKC activator Protein kinase C alpha stimulator	stimulator/agonist inhibitor/antagonist	PRKCA TOP1	TRUE
	C950	DRD1 agonist	-	DRD1	FALSE
	C965	Importin beta inhibitor	inhibitor/antagonist	KPNB1	FALSE
	C971	Inhibitors of Signal Transduction Pathways Farnesyltransferase (geranylgeranyl pyrophosphate synthase) Inhibitors	inhibitor/antagonist inhibitor/antagonist	FNTA FNTB	FALSE
	C996	Tyrosine Kinase Inhibitors	inhibitor/antagonist	FLT3	FALSE
	C1010	VEGFR-1 (Flt-1) Inhibitors VEGFR-2 (FLK-1/KDR) Inhibitors Inhibitors of Signal Transduction Pathways VEGFR-3 (FLT4) Inhibitors Angiogenesis Inhibitors	-	FLT1 FLT4 KDR	FALSE
	C1013	Extracellular-Regulated Kinase (ERK) Inhibitors EphB4 Inhibitors Angiogenesis Inhibitors	-	CAMK2B CAMK2G EPHB4 FYN MAPK13	FALSE
	C1124	CDK inhibitor	inhibitor/antagonist	CDK2 CCNA1	FALSE
	C1132	PYK2 inhibitor	inhibitor/antagonist	PTK2B LRRK2	FALSE
	C1210	-	inhibitor/antagonist	CBX7	FALSE
	C1234	Jak2 Inhibitors	inhibitor/antagonist	JAK1 JAK2 JAK3 TYK2	FALSE
	C1248	-	inhibitor/antagonist	FLT3 JAK2	FALSE
	C1252	FGFR3 Inhibitors Angiogenesis Inhibitors	inhibitor/antagonist	FGFR3	FALSE
	C1253	FGFR3 gene inhibitor	inhibitor/antagonist	FGFR1 FGFR3 FGFR2	FALSE
	C1259	PKC theta inhibitor	inhibitor/antagonist	PRKCQ	TRUE
	C1272	Protein kinase C alpha stimulator	stimulator/agonist	PRKCA	TRUE
	C1299	Activin receptor antagonist	inhibitor/antagonist	ACVR1B TGFBR1	FALSE
	C1539	Jak2 Inhibitors	inhibitor/antagonist	JAK1 JAK2	FALSE
	C1631	Cdc25B dual specificity phosphatase inhibitor	inhibitor/antagonist	CDC25B	FALSE
	C1663	Molecular Glue CRBN and IKZF1/2 Molecular Glue CRBN and IKZF1/2 and GSPT1	disruptor/degrader disruptor/degrader disruptor/degrader neomorph	GSPT1 IKZF1 IKZF2 CRBN	FALSE
	C1699	-	inhibitor/antagonist	FYN SRC YES1	FALSE
	C1728	Coactivator Associated Arginine Methyltransferase 1 (CARM1 PRMT4) Inhibitors	inhibitor/antagonist	CARM1	FALSE
	C1744	HRI Kinase inhibitor	inhibitor/antagonist	EIF2AK1	FALSE
	C1770	Methionine Aminopeptidase-1 (MetAP1) Inhibitors Methionine Aminopeptidase-2 (MetAP2) Inhibitors	inhibitor/antagonist	METAP2 METAP1	FALSE
	C1835	RAF Inhibitor	inhibitor/antagonist	RAF1	FALSE
	C1844	Inhibitors of Signal Transduction Pathways Raf kinase B Inhibitors	inhibitor/antagonist	BRAF RAF1	FALSE
	C1889	cAMP-Dependent Protein Kinase (PKA) Inhibitors Protein Kinase B (PKB/Akt) Inhibitors Voltage-Gated K(V) Channel Blockers	-	PRKACA PRKACB PRKACG	FALSE
	C1940	IGF-1R Inhibitors	inhibitor/antagonist	IGF1R	FALSE
	C2022	Angiogenesis Inhibitors Rac1 GTPase Inhibitors	-	RAC1	FALSE
	C2044	ERK1 Inhibitors ERK2 Inhibitors	inhibitor/antagonist	MAPK1 MAPK1 MAPK3 MAPK3	FALSE
	C2050	TLR7 Receptor Agonists TLR8 Receptor Agonists	stimulator/agonist	TLR7 TLR8	FALSE
	C2122	SCD gene inhibitor	inhibitor/antagonist	SCD	FALSE
	C2168	Lipid Lowering Agents ACAT Inhibitors	inhibitor/antagonist	ACAT1 ACAT2 SOAT1	FALSE
	C2177	inhibitor of NUAK1 and NUAK2	inhibitor/antagonist	NUAK1 NUAK2	FALSE
	C2182	EWS-FLI1 Inhibitors	inhibitor/antagonist	EWSR1 FLI1	FALSE
	C2229	DYRK-1 alpha protein kinase inhibitor	inhibitor/antagonist	DYRK1A GSK3B	FALSE
	C2235	HRH3 antagonist	inhibitor/antagonist	HRH3	FALSE
	C2259	P2RY14 inhibitor	inhibitor/antagonist	P2RY14	FALSE
	C2312	EHMT1/2	inhibitor/antagonist	EHMT2 EHMT1	FALSE
	C2345	Lysophosphatidate-2 receptor antagonist	inhibitor/antagonist	LPAR2	FALSE
	C2369	'-	inhibitor/antagonist	ANPEP LTA4H NPEPPS	FALSE
	C2386	-	-	-	FALSE
	C2424	DCK gene inhibitor Deoxycytidine kinase-1 inhibitor	inhibitor/antagonist	DCK	FALSE
	C2454	SHP2 allosteric inhibitor	allosteric inhibitor	PTPN11	FALSE
	C2463	SHP2 inhibitor	inhibitor/antagonist	PTPN11	FALSE
	C2469	FGFR4 inhibior	inhibitor/antagonist	FGFR4	FALSE
	C2470	SHP2 inhibitor	inhibitor/antagonist	PTPN11	FALSE
	C2633	RANKL inhibitor	inhibitor/antagonist	TNFSF11	FALSE
	C2640	Thioredoxin 1 competitive irrreversible inhibitor	inhibitor/antagonist	TXN TXNRD1 TXNRD2	FALSE
	C2658	DLK Inhibitor	inhibitor/antagonist	MAP3K12	FALSE
	C2659	-	inhibitor/antagonist	USP7	FALSE
	C2679	Phosphodiesterase V (PDE5A) Inhibitors	inhibitor/antagonist	PDE5A	FALSE
	C2684	beta2-Adrenoceptor Agonists	stimulator/agonist	ADRB2	FALSE
	C2694	beta1-Adrenoceptor Ligands beta2-Adrenoceptor Ligands	-	ADRB1 ADRB2	FALSE
	C2767	ITK (EMT) Kinase Inhibitors	inhibitor/antagonist	ITK	FALSE
	C2771	SAPK1 (JNK) Inhibitors Inhibitors of Signal Transduction Pathways	inhibitor/antagonist	MAPK9	FALSE
	C2814	TRPC6 ion channel inhibitor	inhibitor/antagonist	TRPC6	FALSE
	C2826	Niemann-Pick C1 inhibitor	inhibitor/antagonist	NPC1	FALSE
	C2866	Tie-2 p38 MAPK dual inhibitor	inhibitor/antagonist	TEK	FALSE
	C2890	Inhibitors of Signal Transduction Pathways ALK Inhibitors	inhibitor/antagonist	ALK	FALSE
	C2922	small-molecule antogonist of CBX7ChD binding to H3K27me3 when the protein is bound to RNA	inhibitor/antagonist	CBX7	FALSE
	C2937	-	inhibitor/antagonist	ULK1	FALSE
	C2946	inhibits TNF-alpha - proposed NO inhibitor and/or p38 MAPK pathway proposed to act via vagus nerve	inhibitor/antagonist	DHPS	FALSE
	C2983	Bile Acid Responsive TGR5 Receptors (GPBAR1, AXOR 109, GPCR19) Agonists	-	GPBAR1	FALSE
	C2989	-	inhibitor/antagonist	MAOB	FALSE
	C3116	-	-	-	FALSE
	C3129	Melanocortin MC4 Receptor Agonists	-	MC3R MC4R MC5R	FALSE
	C3139	BPTF gene inhibitor	inhibitor/antagonist	BPTF	FALSE
	C3161	MAP3K5 inhibitor	inhibitor/antagonist	MAP3K5	FALSE
	C3199	Binds HSPA8 preveting it from binding to OCT4 which facilitates OCT4 binding to DNA	inhibitor/antagonist	HSPA8	FALSE
	C3212	Na+/K+-ATPase Inhibitors SERCA2a Activator	inhibitor/antagonist inhibitor/antagonist inhibitor/antagonist inhibitor/antagonist inhibitor/antagonist inhibitor/antagonist inhibitor/antagonist inhibitor/antagonist stimulator/agonist inhibitor/antagonist inhibitor/antagonist inhibitor/antagonist	ATP1A1 ATP1A2 ATP1A3 ATP1A4 ATP1B1 ATP1B2 ATP1B3 FXYD2 ATP2A2 ATP1B4 ATP1B1 ATP1A1	FALSE
	C3273	ERK activator	stimulator/agonist	MAPK1	FALSE
	C3315	-	-	-	FALSE
	C3450	Chemokine CXCR1 (IL-8 alpha Receptor) Antagonists Chemokine CXCR2 (IL-8 beta Receptor) Antagonists	-	CXCR1 CXCR2	FALSE
	C3454	-	-	-	FALSE
	C3565	Chelating Agents Drugs Acting on Acetylcholine Receptors (Muscarinic);Drugs Acting on Opioid and Opioid-Like Receptors	-	-	FALSE
	C3583	-	-	-	FALSE
