# Supplementary material for: Engineering digitizer circuits for chemical and genetic screens in human cells
Source: Nat Commun. 2021 Oct 22;12:6150. doi: 10.1038/s41467-021-26359-9 (PMC8536748; doi:10.1038/s41467-021-26359-9)
Supplement: Supplementary file 7 — Supplementary Data 3 [file 41467_2021_26359_MOESM7_ESM.xlsx]

## Sheet: Supp Data 3
Reporter	Compound Name	Reason for reconfirmation	Mechanism of Action	Modality	Gene(s)
Recombinase-based and Classical	C902	Screen Hit	DNA topoisomerase I inhibitor PKC activator Protein kinase C alpha stimulator	stimulator/agonist inhibitor/antagonist	PRKCA TOP1
	C1739	Screen Hit	inhibitor of sodium-coupled citrate transporter	inhibitor/antagonist	SLC13A5
	C2563	Screen Hit	Lymphangiogenesis Inducer	inhibitor/antagonist inhibitor/antagonist	PRKCA RASGRP3
	C3388	Screen Hit	PKC agonist	-	PRKCA
	C1272	Screen hit (PMA control)	Protein kinase C alpha stimulator	stimulator/agonist	PRKCA
	C383	active TICS for targets	Endothelin Receptor Antagonists	inhibitor/antagonist inhibitor/antagonist	EDNRA EDNRB
	C608	active TICS for targets	-	-	PCSK9
	C887	active TICS for targets	-	-	PCSK9
	C3507	active TICS for targets	-	-	PCSK9
	C930	inactive TICS for targets	-	-	PCSK9
	C988	inactive TICS for targets	-	-	PCSK9
	C1579	inactive TICS for targets	-	-	PCSK9
	C1583	inactive TICS for targets	-	-	PCSK9
	C2282	inactive TICS for targets	-	-	PCSK9
	C2297	inactive TICS for targets	-	-	PCSK9
	C3194	inactive TICS for targets	-	-	PCSK9
	C3234	inactive TICS for targets	-	-	PCSK9
	C1374	Range	-	-	ACHE
	C2215	Range	-	-	CMA1
	C2626	Range	-	-	MAPK13
Recombinase-based only	C3166	Screen Hit	CRHR2 antagonist;CRF Receptor Antagonists	inhibitor/antagonist	CRHR2
	C3260	TICS for compounds	-	-	OGA
	C571	active TICS for targets	-	-	PCSK9
	C1280	active TICS for targets	-	-	PCSK9
	C1289	active TICS for targets	-	-	PCSK9
	C2953	active TICS for targets	-	-	PCSK9
	C817	inactive TICS for targets	-	-	PCSK9
	C859	inactive TICS for targets	-	-	PCSK9
	C1288	inactive TICS for targets	-	-	PCSK9
	C1525	inactive TICS for targets	-	-	PCSK9
	C3511	inactive TICS for targets	-	-	PCSK9
	C2364	Range	-	-	ACHE
Classical only	C1231	Range	-	-	TOP1
	C1298	Range	-	-	TOP1
	C1524	Range	-	-	ACHE
*Indicates compounds with high maximum RLU in recombinase-based reporter screen
