# Supplementary material for: Engineering digitizer circuits for chemical and genetic screens in human cells
Source: Nat Commun. 2021 Oct 22;12:6150. doi: 10.1038/s41467-021-26359-9 (PMC8536748; doi:10.1038/s41467-021-26359-9)
Supplement: Supplementary file 8 — Supplementary Data 4 [file 41467_2021_26359_MOESM8_ESM.xlsx]

## Sheet: Supp Data 4
Reporter	Compound Name	Mechanism of Action	Modality	Gene(s)
Recombinase-based and Classical	C161	AP-1 Inhibitors Electron Transport Chain Inhibitors	inhibitor/antagonist	JUN UQCRC1
	C183	CDK4/Cyclin D1 Inhibitors CDK2/Cyclin E Inhibitors Protein Kinase C (PKC) Inhibitors	inhibitors/antagonist	CCND1 CCNE1 CDK2 CDK4
	C191	Inducible nitric oxide synthase (NOS-2) inhibitors Nicotinic receptor agonists Acetylcholinesterase inhibitors LDL antioxidants	-	ACHE NOS2
	C217	Vasopressin (AVP) V2 Antagonists	inhibitor/antagonist	AVPR2
	C225	topoisomerase I	-	TOP1
	C230	Protein Kinase C (PKC) Inhibitors CDK1 Inhibitors CDK2 Inhibitors	inhibitor/antagonist	CDK1 CDK2
	C234	Actin stabilizer	stabilizer	ACTB
	C241	RNA synthesis inhbitor DNA-Directed RNA Polymerase Inhibitors Transcription Inhibitors	inhibitor/antagonist	CDK9 POLRMT
	C249	CDK1 inhibitors	inhibitor/antagonist	CDK1
	C252	CDK1 inhibitors	inhibitor/antagonist	CDK1
	C258	CDK1 Inhibitors	inhibitor/antagonist	CDK1
	C278	Apoptosis Inducers Caspase 3 Activators Autophagy inducer	inhibitor/antagonist inhibitor/antagonist inhibitor/antagonist stabilizer inhibitor/antagonist inhibitor/antagonist	ARF1 GBF1 CYTH2 CYTH1 ARFGEF2 ARFGEF1
	C303	CD80 (B7-1) Inhibitors	inhibitor/antagonist	CD28 CD80
	C424	Apoptosis inducers DNA topoisomerase I inhibitors	-	TOP1
	C429	MAP Kinase Kinase (MEK) inhibitors Extracellular-regulated kinase (ERK) inhibitors Inhibitors of signal transduction pathways	inhibitor/antagonist	MAPK13 MAP2K7
	C438	PKA and AKT (a.k.a. PKB)	inhibitor/antagonist	AKT1
	C545	Protein Kinase Inhibitors	inhibitor/antagonist	FGFR2 FLT3 IGF1R SRC
	C599	Protein Kinase PKC beta Inhibitors Protein Kinase PKC theta Inhibitors Protein Kinase PKC delta Inhibitors Protein Kinase PKC alpha Inhibitors Protein Kinase PKC epsilon Inhibitors	-	CD28 PRKCA PRKCB	PRKCD PRKCE PRKCQ
	C602	Proteasome inhibitor Proteasome Inhibitors Apoptosis Inducers Caspase 3 Activators NF-kappaB (NFKB) Activation Inhibitors	inhibitor/antagonist	CASP3 CTRB1 PSMA1 PSMA2 PSMA3 PSMA4 PSMA5 PSMA6 PSMA7 PSMB1 PSMB2 PSMB3 PSMB4 PSMB5 PSMB6	PSMB7 PSMB8 PSMB9 PSMB10 PSMC3 PSMC5 PSMD1 PSMD2 PSMD3 PSMD4 PSMD7 PSMD8 PSMD11 PSMD13 CTRC PSMB11 PSMA8
	C616	Protein Kinase C (PKC) Inhibitors	inhibitor/antagonist	PRKCH
	C672	pan-PKC inhibitor	inhibitor/antagonist	CD28 PRKCQ
	C674	Hedgehog Signaling Inhibitors	inhibitor/antagonist	GLI1
	C675	Apoptosis Inducers	-	-
	C696	Glucose Lowering Agents	-	-
	C697	Protein Kinase C (PKC) Inhibitors IL-2 Production Inhibitors	-	CD28 IL2
	C698	-	inhibitor/antagonist	RET
	C848	DNA-Intercalating Drugs	-	-
	#N/A	-	-	-
	C899	Leucine-Rich Repeat Kinase 2 (LRRK2;Dardarin) Inhibitors	inhibitor/antagonist	CAMK2B CAMK2G FYN PRKCZ PRKD3	PRKCG PRKCH PRKCI LRRK2
	C900	Flt3 (FLK2/STK1) Inhibitors Inhibitors of Signal Transduction Pathways	inhibitor/antagonist	MAPK14 FLT3 KIT	PDGFRB MAPK8 MAPK10
	C904	Protein Kinase C (PKC) Inhibitors IL-2 Production Inhibitors	-	IL2
	C906	Flt3 (FLK2/STK1) Inhibitors	inhibitor/antagonist	FLT3
	C937	Inhibitors of Signal Transduction Pathways Protein Kinase PKC beta Inhibitors Angiogenesis Inhibitors	-	PRKCB PRKCH PRKCZ RPS6KB1
	C975	Translation inhibitor TARS inhibitor angiogenesis inhibitor	inhibitor/antagonist	TARS1
	C983	CHK1 expression inhibitors Inhibitors of Signal Transduction Pathways HSP90 inhibitors	-	HSP90AA1
	C1002	IKK-2 (IKK-beta) Inhibitors Flt3 (FLK2/STK1) Inhibitors	inhibitor/antagonist	CHUK FLT3 IKBKB IKBKG
	C1026	Known SPPL2A inhibitor	inhibitor/antagonist	SPPL2A
	C1031	Heat Shock Protein 90 (hsp90) Inhibitors	inhibitor/antagonist	HSP90AA1 HSP90B1
	C1059	Inhibitors of Signal Transduction Pathways Protein Kinase PKC beta Inhibitors Angiogenesis Inhibitors	-	PRKCB PRKCG
	C1060	Protein Kinase C (PKC) Inhibitors	inhibitor/antagonist	PRKCG
	C1086	Translation inhibitor	inhibitor/antagonist	RPS14 RPS20
	C1105	Exportin 1 inhibitor	inhibitor/antagonist	XPO1
	C1113	Translation Inhibitor Glycogen Synthase Kinase 3 beta (GSK-3beta tau Protein Kinase I) Inhibitors	inhibitor/antagonist	GSK3B RPL6
	C1116	Nerve Growth Factor (NGF) Enhancers Tenogenic	inhibitor/antagonist - inhibitor/antagonist inhibitor/antagonist	CDK8 NGF PDE3A CDK19
	C1117	cAMP-Dependent Protein Kinase (PKA) Inhibitors Inhibitors of Signal Transduction Pathways PKB alpha/Akt1 Inhibitors	-	PRKACA PRKACB PRKACG
	C1151	Lck Kinase Inhibitors	inhibitor/antagonist	LCK
	C1168	Lipid Kinase Inhibitors	inhibitor/antagonist	PI4KB RPS6KA3
	C1187	Mammalian Target of Rapamycin (mTOR FRAP1) Inhibitors Phosphatidylinositol 3-Kinase alpha (PI3Kalpha) Inhibitors Phosphatidylinositol 3-Kinase beta (PI3Kbeta) Inhibitors Phosphatidylinositol 3-Kinase delta (PI3Kdelta) Inhibitors Phosphatidylinositol 3-Kinase gamma (PI3Kgamma) Inhibitors	-	PIK3C2B
	C1206	Jak3 tyrosine kinase inhibitor	inhibitor/antagonist	GSK3B JAK3 PRKCA
	C1207	VEGFR-2 (FLK-1/KDR) Inhibitors Bcr-Abl Kinase Inhibitors Angiogenesis Inhibitors	-	ABL1 ABL2 BCR KDR
	C1220	ROCK gene inhibitor PKC Kinase nhibitor	inhibitor/antagonist	PRKACA ROCK1 ROCK2
	C1247	Protein Kinase PKC theta Inhibitors IL-2 Production Inhibitors	inhibitor/antagonist	IL2 PRKCQ
	C1251	MAPKAPK5 inhibitor	inhibitor/antagonist	MAPKAPK5
	C1254	Inhibitors of Signal Transduction Pathways Flt3 (FLK2/STK1) Inhibitors Protein Kinase C (PKC) Inhibitors Angiogenesis Inhibitors	inhibitor/antagonist	FLT3 PRKCQ
	C1300	CDC-like kinase-2 inhibitors	inhibitor/antagonist	CLK2
	C1301	Rho Kinase Inhibitors Protein Kinase PKC theta Inhibitors Protein Kinase PKC epsilon Inhibitors	-	PRKCE PRKCQ ROCK1 ROCK2
	C1333	Dual Specificity Mitogen-Activated Protein Kinase Kinase 1 (MAP2K1 MEK1) Inhibitors	inhibitor/antagonist	MAP2K1
	C1346	MEK1 Inhibitors	inhibitor/antagonist	MAP2K1
	C1347	Mitogen-Activated Protein (MAP) Kinase Kinase (MEK) Inhibitors	inhibitor/antagonist	MAP2K1
	C1392	PKC theta inhibitor	inhibitor/antagonist	PRKCQ
	C1412	Inhibitors of Signal Transduction Pathways PKB alpha/Akt1 Inhibitors PKB beta/Akt2 Inhibitors PKB gamma/Akt3 Inhibitors	inhibitor/antagonist	AKT1 AKT2 DAPK3 PRKG1	PRKX AKT3 PAK6
	C1436	MEK1 Inhibitors MEK2 Inhibitors	-	MAP2K1 MAP2K2
	C1459	MAPK-Interacting Kinase (MNK) Inhibitors	inhibitor/antagonist	CDK8 MKNK2 SGK1 MKNK1 CDK19
	C1477	ITK (EMT) Kinase Inhibitors IL-4 Production Inhibitors IL-2 Production Inhibitors	inhibitor/antagonist	IL2 IL4 ITK
	C1527	Elongation factor 1 alpha inhibitor Translation Inhibitor	inhibitor/antagonist	EIF4A1 EIF4A2 EIF4A3
	C1547	Immunoproteasome Inhibitors	inhibitor/antagonist	PSMB8
	C1548	CDK1/Cyclin B Inhibitors Apoptosis Inducers Inhibitors of Signal Transduction Pathways CDK2/Cyclin A Inhibitors	inhibitor/antagonist	CCNA2 CCNB1 CDK1 CDK2
	C1584	EIF4A1 gene inhibitor	inhibitor/antagonist	EIF4A1
	C1640	FAK inhibitor	inhibitor/antagonist	PTK2
	C1672	Wnt signaling inhibitor, Inhibitor of beta-catenin/TCF transcription	inhibitor/antagonist	CTNNB1
	C1673	M5 positive allosteric modulator	allosteric activator	CHRM5
	C1724	ERCC3 (TFIIH subunit)	inhibitor/antagonist	ERCC3
	C1738	covalent inhibitor of ALDH1A1	inhibitor/antagonist	ALDH1A1
	C1821	DNA-Intercalating Drugs DNA Topoisomerase I Inhibitors	-	TOP1
	C1854	MEK Inhibitor	inhibitor/antagonist	MAP2K3 MAP2K5 MAP2K6
	C1880	RAF Inhibitor	inhibitor/antagonist	RAF1
	C1886	glutamyl-prolyl-tRNA synthetase inhibitor	inhibitor/antagonist	EPRS1
	C1890	CDK4/Cyclin D1 Inhibitors Leucine-Rich Repeat Kinase 2 (LRRK2 Dardarin) Inhibitors Protein Kinase C (PKC) Inhibitors	-	CCND1 CDK4 LRRK2 PRKCG PRKCH	PRKCI PRKCZ RPS6KA1 RPS6KA2 RPS6KA3 RPS6KB2
	C1919	CDK Inhibitor Pan Kinase Inhibitor	inhibitor/antagonist	CDK2 CCNE2
	C1947	PKR Inhibitor	inhibitor/antagonist	EIF2AK2
	C1959	Inhibitor of pyrimidine biosynthesis	inhibitor/antagonist	CAD
	C1964	Inhibitor of pyrimidine biosynthesis	inhibitor/antagonist	DHODH
	C1983	Translation inhibitor treatment of orphan leukemia Elongation inhibitor	inhibitor/antagonist	EIF4E
	C2014	CDK9 inhibitor	inhibitor/antagonist	CDK9 CCNB2
	C2032	MEK1 Inhibitors MEK2 Inhibitors Inhibitors of Signal Transduction Pathways	-	MAP2K1 MAP2K2
	C2046	CDK inhibitors	-	CCNB2 CCNB3
	C2072	Inhibitors of Signal Transduction Pathways Cell Division Cycle 7-Related Protein Kinase (CDC7) Inhibitors	-	CDC7
	C2080	CDK inhibitors	inhibitor/antagonist inhibitor/antagonist inhibitor/antagonist - - inhibitor/antagonist -	CDK2 CDK9 DYRK1A CCNA1 CCNB2 ROCK2 CCNB3
	C2115	PAK4 gene inhibitor	inhibitor/antagonist	PAK4
	C2118	Antimitotic Drugs Apoptosis Inducers Aurora Kinase Inhibitors CDK1/Cyclin B Inhibitors CDK2/Cyclin A Inhibitors Inhibitors of Signal Transduction Pathways	inhibitor/antagonist inhibitor/antagonist inhibitor/antagonist -	CDK1 CDK2 AURKA CCNA1
	C2133	CDK9 inhibitor	inhibitor/antagonist	CDK9
	C2135	Apoptosis Inducers Inhibitors of Signal Transduction Pathways Raf kinase B Inhibitors Raf kinase C Inhibitors	inhibitor/antagonist	BRAF RAF1
	C2217	Transcription inhibitor CDK9 inhibitor	inhibitor/antagonist	CDK9
	C2227	MEK1 Inhibitors	allosteric inhibitor	MAP2K1
	C2319	binding to EF-1_ mediates inhibition of translocation	-	EEF1A1
	C2331	-	- inhibitor/antagonist - inhibitor/antagonist inhibitor/antagonist	BRAF BRAF RAF1 RAF1 RAF1
	C2352	PKC inhibitor Kinase inhibitors	inhibitor/antagonist	PRKCA PRKCB PRKCD PRKCE PRKCQ
	C2371	Elongation factor 1 alpha 1 inhibitor	inhibitor/antagonist	EEF1A1
	C2394	Adenosine kinase inhibitor	inhibitor/antagonist	ADK AK1 AK2 AK4	AK5 AK3 AK7 AK8 AK6
	C2409	Exportin 1 inhibitor	inhibitor/antagonist	XPO1
	C2415	ERK1/2 inhibitor	inhibitor/antagonist	MAPK1 MAPK3
	C2431	MAP3K12 (DLK) Inhibitors	inhibitor/antagonist	MAP3K12 MAP3K13
	C2483	MAP Kinase Kinase (MEK) Inhibitors Inhibitors of Signal Transduction Pathways	inhibitor/antagonist	MAP2K7
	C2538	Proteasome inhibitor	inhibitor/antagonist	PSMB1 PSMB2 PSMB5	PSMB8 PSMB9 PSMB10
	C2572	inhibition of NRF2 signaling Chemosensitizers Translation inhibitor	-	-
	C2610	Wnt signalling inhibitor Wnt Pathway Inhibitor type I inhibitor of CDK8 and CDK19	inhibitor/antagonist	CDK8 CDK19
	C2627	FLT3/AXL inhibitor	inhibitor/antagonist	ALK AXL FLT3
	C2665	-	disruptor/degrader	CDK9
	C2677	Syk Kinase Inhibitors	inhibitor/antagonist	SYK
	C2680	Aurora-B (ARK2) Kinase Inhibitors Antimitotic Drugs Aurora-A (ARK1) Kinase Inhibitors Adenosine A3 Antagonists Differentiation Inhibitors	-	ADORA3 AURKA AURKB
	C2822	Dual Top1, TDP1 inhibitors	inhibitor/antagonist	TOP1 TDP1
	C2834	PKC theta inhibitor	inhibitor/antagonist	PRKCQ
	C2836	PKC theta inhibitor	inhibitor/antagonist	PRKCQ
	C2842	Rho Kinase Inhibitors	inhibitor/antagonist	ROCK1 ROCK2
	C2845	Hsp90 inhibitor	inhibitor/antagonist	HSP90AA1 HSP90AB1
	C2880	Cyclin-Dependent Kinase Inhibitors	inhibitor/antagonist	CDK2 CDK4 CDK6 CDKL5
	C2893	CDK7 inhibitors CDK2/Cyclin E Inhibitors CDK9 inhibitors	inhibitor/antagonist	CCNE1 CDK2 CDK7	CDK9 CCNA1 CCNE2
	C2894	CDK2/Cyclin E Inhibitors CDK1 Inhibitors CDK4 Inhibitors	inhibitor/antagonist	CCNE1 CDK1 CDK2	CDK4 CCNE2
	C2895	CDK2/Cyclin E Inhibitors	inhibitor/antagonist	CCNE1 CDK2	CCNB2 CCNE2
	C3016	Translation Inititiation Inhibitor	inhibitor/antagonist	RPL3
	C3022	PKC inhibitors	inhibitor/antagonist	PRKCH PRKCZ
	C3025	Apoptosis inducers MAP kinase kinase (MEK) inhibitors ERK inhibitors Jak2 inhibitors	inhibitor/antagonist	JAK2 MAPK13 MAP2K7
	C3044	Protein Kinase C (PKC) Inhibitors	inhibitor/antagonist	PRKCH PRKCZ
	C3049	Protein Kinase C (PKC) Inhibitors	inhibitor/antagonist	PRKCH PRKCZ
	C3050	PKC inhibitors	inhibitor/antagonist	PRKCH
	C3078	CDK4/Cyclin D1 Inhibitors CDK2/Cyclin E Inhibitors Protein Kinase C (PKC) Inhibitors	inhibitor/antagonist	CCND1 CCNE1 CDK2	CDK4 PRKCH PRKCZ
	C3208	-	inhibitor/antagonist	HSP90B1
	C3433	TNF-alpha Production Inhibitors IL-1beta Production Inhibitors	-	-
	C3493	XPO1 (CRM1) inhibitor	inhibitor/antagonist	XPO1
	C3564	Non-steroidal antiinflammatory drugs PKC inhibitors	- inhibitor/antagonist	CAMK2D PRKCA
Recombinase-based only	C614	Inosine 5'-Monophosphate Dehydrogenase Type II (IMPDH II) Inhibitors Inosine 5'-Monophosphate Dehydrogenase Type I (IMPDH I) Inhibitors	-	IMPDH1 IMPDH2
	C686	Ribonucleotide Reductase inhibitor DNA Damaging Agent	inhibitor/antagonist	SLC29A1 SLC29A2 RRM1	RRM2 TYMS SLC29A3
	C1162	Inosine 5'-Monophosphate Dehydrogenase (IMPDH) Inhibitors Immunosuppressant IMPDH inhibitor antiviral	inhibitor/antagonist	IMPDH1 IMPDH2
	C3394	Nicotinic Acid (Niacin GPR109A HM74A) Receptor Agonists Inosine 5'-Monophosphate Dehydrogenase (IMPDH) Inhibitors	inhibitor/antagonist	IMPDH1 IMPDH2
