# Supplementary material for: Engineering digitizer circuits for chemical and genetic screens in human cells
Source: Nat Commun. 2021 Oct 22;12:6150. doi: 10.1038/s41467-021-26359-9 (PMC8536748; doi:10.1038/s41467-021-26359-9)
Supplement: Supplementary file 9 — Supplementary Data 5 [file 41467_2021_26359_MOESM9_ESM.xlsx]

## Sheet: Cpool 1+3 Sabatini (public)
Gene symbol	sgRNA sequence
A1BG	AAAACAACAGCAGTGTGCCG
A1BG	ACTGGCGCCATCGAGAGCCA
A1BG	AGGCTGATGGACTGGAAAGG
A1BG	CCAGCTGTTCAAGAATGGGG
A1BG	GTCGAGCTGATTCTGAGCGA
A1CF	AGTCACCCTAGCAAAACCAG
A1CF	ATAAACTTGGCCCAAAGAGT
A1CF	ATGACTCTCATACTCCACGA
A1CF	GAGTCATCGAGCAGCTGCCA
A1CF	GCAGCATCCCAACCAGGTGG
A2M	AAACTCACCAACTCATTCAG
A2M	AAGCCTGTGAATCTTCACCG
A2M	CATGAGACATGGGCTCAAGG
A2M	GGTGTCAGAAGAACACGAAG
A2M	TAAGAAGCGGACCACAGTGA
A2ML1	AACAAACCTTCTGAACGGAG
A2ML1	AATGCTGGGCACCTACACTG
A2ML1	AGTGCTGCCGAAGTTTAAGG
A2ML1	GAAGGTCAGTGAGAGAGAGA
A2ML1	GCAGCCTGAGGGAGTCCTGG
A4GALT	CTGATGAAAGGGCTTCCGGG
A4GALT	GAGTGGGGCCGTGGGAGGGT
A4GALT	GCAGCCGCAGCAGGAGGTCG
A4GALT	GGATTCGGGGTGAGTTCTGG
A4GALT	GGGGTGTCAAGGTGGGGCAG
A4GNT	CAGAGAAGAGGACATGCGGA
A4GNT	GAACAGGAGACCAAATGGGG
A4GNT	GCCACGTCTGTGGCTCAGGA
A4GNT	GGAGGGCTTCCAGCCCCTGG
A4GNT	TGAAAGAAGGCAAACAGAAG
AAAS	AGGGTGACTTGACCCCGAGG
AAAS	GCCAAACTTACAGACAGATG
AAAS	GCCATGGTCCAGCCTTCCAG
AAAS	GGCCCATCGACAGAGTGCCA
AAAS	GGGGAACAGGGACCCATGGA
AACS	AATATGACTCAACGGACCAA
AACS	GAATCGCAGATGTCCCCGAG
AACS	GATGAGAACATGATGAACAG
AACS	GCAGAGTTCTGGAAATTCAG
AACS	GCAGATGGACCGCTTCCGGG
AADAC	AAGTCTGAAGCACTAAGAAG
AADAC	AGGAGCCATGGAGAATGATG
AADAC	GCCTCTCCCAGATAACGTTG
AADAC	GTACAGCGATTTTCTTCCCA
AADAC	TGAGGATCCCCACAATCAGA
AADACL2	AAAGAAAGTCAGAAACCCGA
AADACL2	AAGCTGGAAAATAATGGCCT
AADACL2	AATATATCACAGCTCGCCTT
AADACL2	AGTTTTAGCGATGGCATCCA
AADACL2	TGACTTCCTGAATAGATGGA
AADACL3	ACAAACGAGAGCATATGCCA
AADACL3	GGACTTCAGGAAGTGGATGG
AADACL3	GTCCCTGGATGCATATGGAG
AADACL3	GTGCAAGGAGAGTGACTCCG
AADACL3	TCACCCAACTGCCAGAACCA
AADACL4	CAAGGTAGCAGGGATATCCG
AADACL4	CGGGTATCGTCCCAAAACGC
AADACL4	CGTGAGGCTGTTCCAGCCGA
AADACL4	GCAATGCAGGAATCTCAACT
AADACL4	GCCAAGAGTAGCACTAGCCA
AADAT	AATAAGCAGGTTCATCTAGG
AADAT	ATTTGGTAAGCCACCAGCCA
AADAT	GAATTCCAGAGCTTTTGTCC
AADAT	GGTGGGTAATGGATGGTAGG
AADAT	GTAGCTGACATATTGAGCAG
PRXL2C	CAGCACCGGCAGCTCGGCCA
PRXL2C	CATCTGCAAGGAATACGTAG
PRXL2C	GAACGGTACCCGCTGCCCGC
PRXL2C	GCACGAACACCACCACGGCG
PRXL2C	GCTAACCTGCCGCGTGACCG
AAGAB	ACTGGAACAAACCATAGCAT
AAGAB	GAGGAGTTGCCTGAGGAGGA
AAGAB	GCAGCTGGTGACTAACGCAC
AAGAB	GGCAAAAGCATGGTTACCTG
AAGAB	GGCTTCCACTGGCAAAAGCA
AAK1	CGGGCGACAGCAGGTCACAG
AAK1	GAAATGGTCAACCTGTACAG
AAK1	GACTCCCGGCGAGAGCAGGG
AAK1	TCTGTACCTTCAGGTCCCGG
AAK1	TGGCAAAATCATCACTACGA
AAMDC	ACAACTTCCTTCACATCTGC
AAMDC	GGACTGCAAAGTATGGCCAG
AAMDC	GGGGTAGTCGGACTTGGGAT
AAMDC	TGTGCAGCCTGCAGATGTGA
AAMDC	TTGGAGAGAAACAGGAACTG
AAMP	GAGGCCACTCATGTCCCCTG
AAMP	GCAGGTGGACACTAAGGAGG
AAMP	GGACTTTGAGGAAGAAGAGG
AAMP	GGAGGGCCCCGACGATAGCG
AAMP	TGGGTTCTAGAACCCCAGGA
AANAT	GGATCCCAGGTGGCAGACGT
AANAT	GGCGCTGACAGCGTCCTCCG
AANAT	GGGGACTCGGGGATCCCAGG
AANAT	GTGGCGCCGCTGACAGCTCG
AANAT	GTTTCGCTGCCTCACCCCGG
AAR2	CAAGCGCCTCTTCTTTGAAG
AAR2	GAGGGATCATCTTCACGCCC
AAR2	GATTGACTATAACTCCTGGG
AAR2	TAAGGAAGAAACCCATACGA
AAR2	TGTCCACAGAGCTGTAGTGG
AARD	AAGAAGTCGCACGCGGGACG
AARD	CAGGAGCACGGACATCCAGG
AARD	CCAGGGACTCCCAGGTAGAG
AARD	GCAGAGAGAGAATTTCCCAG
AARD	TGCAGCGGCGGAAGTCCCCG
AARS1	GAAAAGCTCAATGCCAGCAG
AARS1	GAAGGACCCAGACATGGTGA
AARS1	GGAGGCCAGATCTATGACGA
AARS1	GGGGTCATCCAATGGGATGG
AARS1	GTTGGTGCTGAGGATGCCGA
AARS2	AAAGCAAACTGGGGTCGCCG
AARS2	AAGCGGAGGGCACCAGCCGG
AARS2	AATGGGCCTGGAAAGGCTGG
AARS2	CAGTGGCAGCTGCAGCCCGG
AARS2	GCTCCGATGAGAGCGGCCGA
AARSD1	AATGATCAGCCTGTTCCCCA
AARSD1	ACAGTGCTTTTCCCTGAGGG
AARSD1	GGGACAGCAGGAGACCACGG
AARSD1	GTGCTGAGAGTGACTCGCCG
AARSD1	TGTTCAGTTCACCACCACCG
PTGES3L-AARSD1	GGGACAGCAGGAGACCACGG
AASDH	ACAGTTCTCAGAAGCTGGAG
AASDH	AGAATAATTTCCAGAAGCCC
AASDH	ATGATGGGAAAAGAGAACGC
AASDH	GACAGTCAGATCAAACGTCA
AASDH	TACTCTGTCCATATAACAGG
AASDHPPT	AGTGCGATCGATTCAGCCCG
AASDHPPT	CATCCATGGAGGGCGTGCGC
AASDHPPT	GAGCCGAGCCGAATGGCTGC
AASDHPPT	GCTCGGCAGCCAAGTGCCGC
AASDHPPT	TGGCCAGTTCGTCTTTGCCC
AASS	AAGCTGTGTTGGCCGTCCGG
AASS	GAGGGAGGATGTGAACGCCT
AASS	GATGTGCTTGGGAGCTAGCG
AASS	GGACTGGACTGGGCAGGCTG
AASS	GGGTAGTGGCATTTGGACAG
AATF	GAACCCGCGACCAAGCGAGG
AATF	GATGAAGGGGAAGATGGGGA
AATF	GGACCCTGAAGCGGACCCCG
AATF	GTCAATCACCCTGGCAGCAG
AATF	GTCCGGCCTCACCTTCCTCG
AATK	CAAGGGCGCCACCGAAGCAG
AATK	GAACTGCTCCAGCAGCGGGA
AATK	GCAGCGCATGGCCTGTGAGG
AATK	GCTGGCTGCAGCCCGAGCAG
AATK	GGAGCAGATGCAGTTCCTGG
ABAT	GCGCTGGGCGAGCAACATGG
ABAT	GCTTACCAGGCACCAGCAGG
ABAT	GGGACTTCCGTCTTCATCAG
ABAT	GTAGCTGTGCTGGAAGCTGC
ABAT	TGAGTTTCAGCAGGGCGGGG
ABCA1	AGGATCTTCCCAACGAGCAG
ABCA1	GAGTCGGGTAACGGAAACAG
ABCA1	GTGATACAGGAACCCAGAGA
ABCA1	TCTGCGGGCATCCCGAGGGA
ABCA1	TGTCACAGTCTGCATGGAGG
ABCA10	AGGGATTCAGCCAAAGGAAG
ABCA10	CGGTTCAAAAGAATCATCAG
ABCA10	GAATCATCAGAGGAATGCTC
ABCA10	GACACCAGATGAAGAGACCA
ABCA10	GGATTGTCTGTTTCTACAGA
ABCA12	AACATACCTCATGAAGCCGG
ABCA12	GAATTGCCTGGTTTAACAGA
ABCA12	GATCTCATTTTGTCTAGCAG
ABCA12	GCACAGCCAGCCAAATGAGG
ABCA12	GGTGTCATCCTGAACCGGGG
ABCA13	AAAGTCTCTAAAAGCTGCCA
ABCA13	CATATGCTGGAGTTTCCAGG
ABCA13	GAGGTCATGAGATAAGCTGA
ABCA13	GAGTCTAGCAACATTATGGG
ABCA13	GATGGATCTCAATAAGACCG
ABCA2	AGGATAAAGAACAGCACCAG
ABCA2	AGGGCTCCTGACCCTTGTGG
ABCA2	GAAGCGCCTGCAGCCTCCGT
ABCA2	GGAGCAGCTCACCTGCACGC
ABCA2	TGAGCGCCTGGACCGCGTGG
ABCA3	AAGGGGTCTGCGATGAACGG
ABCA3	AGGATCCCAGAAAACAGCAA
ABCA3	GCAGGGTGTAGTTCTTCCAG
ABCA3	GGAGGGAAGGTGAAGAACAG
ABCA3	GTATCTCTTCCAGAAGCGGA
ABCA4	AAGGAGCCAGGTGCAGGCGG
ABCA4	ACGAATCGTCCACGAAGCAG
ABCA4	GATCCGAATGGACATAGACG
ABCA4	GGTATTGATTGACCAGGCGG
ABCA4	TCGTCAGCCTGGCTTTCCCG
ABCA5	AAAGAAGGGTGAAAATGTGG
ABCA5	GAAAACTCACCATCAGAAGG
ABCA5	GAAATAGATACCTTTCCCCG
ABCA5	GATCAAGATAGACAGCCAAG
ABCA5	GCCGAGCAACTTTGTAGGTG
ABCA6	GAAACACAACCAAATTGGTG
ABCA6	GAGAATGCAAGTCTTTGCCA
ABCA6	GGATTGTCTGTTCCAACAGA
ABCA6	GGGGATGTGATGAGTAATGA
ABCA6	GGGGTCTTGGATATCACCTA
ABCA7	GCACTGCTGCAGAGACCCCG
ABCA7	GCAGCTCCCAAATACCGCGG
ABCA7	GCAGTGGCTTGTTTGGGAAG
ABCA7	GCTGCGTGCAGCCCTCAGCG
ABCA7	GGATGGGCTCACCAGAGAGG
ABCA8	AGGGATTCTGCCACAAGAAG
ABCA8	GAAGGCCTTGATGACAATGA
ABCA8	GCATTTCCTCATCCATCGGA
ABCA8	GGAACACGACCAGGCCGGTG
ABCA8	GGATGAGGCCGACATCCTGG
ABCA9	AGGGATTTTGCCACATGAAG
ABCA9	CAGGAAGAACAATCATGGGG
ABCA9	CATATCAGAAAAGTTACCCG
ABCA9	GAGCAAGAGACGCATGAGCG
ABCA9	GGGACAATTACAAACTGATG
ABCB1	CAACAGTCCAGCTGATGCAG
ABCB1	GAAGCATTTGCAAATGCAAG
ABCB1	GAGGCTCTATGACCCCACAG
ABCB1	GGTCGGAATGGATCTTGAAG
ABCB1	TGGCCGTGAAAATGTCACCA
ABCB10	ACTGATGCCTACGGAAGCCT
ABCB10	AGGCACCACGCTCAAAACAA
ABCB10	GGAGTGCAGTGTCTGATGAG
ABCB10	GGCTGGCGTACCCTGAGCGC
ABCB10	GGTGGCTCGAGCAGCCGCAG
ABCB11	AAAGGCTTCCAAACAAGGAG
ABCB11	ACAGCTCTGGTAGGACCCAG
ABCB11	CAGGAAACCACAGATGGTCG
ABCB11	GGAGGAGGCCAGATGAGTGG
ABCB11	GGCCTATGCCAAAGCAGGGG
ABCB4	ACAGCCACTACTTCCAACCA
ABCB4	CAACGGTCCAGCTGATACAG
ABCB4	GACATCTCCAAAATCAGTGA
ABCB4	GAGACCTGATCCGTGAGCTA
ABCB4	TAACAGGAAGGCAATACCCA
ABCB5	AAAGGAGCTCAAATGAGTGG
ABCB5	AAGAGATGGAGAGAGCAGCA
ABCB5	ATGGTGGTCCCGAACAAAAC
ABCB5	TGATGTGACTGATGAAGAGA
ABCB5	TTATCGAGACCATATTGGAG
ABCB6	AGACAGCGAATCAGCACCAG
ABCB6	GCACGTAGGGAGAGATGCGA
ABCB6	GGAACAGCCCACAGTGGTGG
ABCB6	GGCCAGACTCTCCAGCACGG
ABCB6	GGGCAGCGCCGCCTGAAGTG
ABCB7	ACAGTTCTTAGATGCTGCAA
ABCB7	CTTTTCGAAAGCAGCCGCCG
ABCB7	TAAAGGCCGGATCAGAATCG
ABCB7	TGGCATGGTCATGCAGGAGG
ABCB7	TTAGCGGCTCAGGTCCGCAG
ABCB8	AAGTACACAAGGGACCACGT
ABCB8	AATGTCTGGAAGCGGAGGGG
ABCB8	ACAGGGCCACAAGGCAGAGG
ABCB8	CAGCAGCACCAGGTACCCGA
ABCB8	GGGGTGGCCCATTCCCAGGC
ABCB9	CACGATGAGGAAGAAGGAGG
ABCB9	CGAACAGGGCCCAAAACCAG
ABCB9	GATGCGGCTGTGGAAGGCGG
ABCB9	GCTGAGGGCTTCCCTGGGAG
ABCB9	GCTGGGAGCCACCATTGGTG
ABCC1	CAAGTTCGTGAATGACACGA
ABCC1	GAAGTACTGGTGCAGCACGA
ABCC1	GACAATCTCCCCGACCGTGG
ABCC1	GGTGGATGCGAATGAGGAGG
ABCC1	TGGATGGTTTCCGAGAACAG
ABCC10	AACACGGTCAGCACTAGGGC
ABCC10	CCAGAGCATAGAGCAGGCCG
ABCC10	GGGCAGGAGCCACTAAGCCA
ABCC10	GGGCCTCCCCAGTAGGAGGG
ABCC10	TATGCTCTGGGGCTAGCCGG
ABCC11	GAAATCCTGAGGCTCCAGGG
ABCC11	GAGCTTCTCAAAGGCAAAGG
ABCC11	GCATCATGGACTGACAGTGG
ABCC11	TCAGCAAGAGAGAAATCCTG
ABCC11	TGGGTGCCCAACTCTTCTGG
ABCC12	AAAGACCATTAGGATCGGGA
ABCC12	CAGGTTAGCACCCAACCCGG
ABCC12	GAGCCAGGAAAATGTGGCGA
ABCC12	GGAGAAGGGCAAGATTGCAA
ABCC12	GTAGTTGATGGCCCAGGCAA
ABCC2	GAAAGAGCTCAAGAACCTGC
ABCC2	GAAGAGGGTAATGGAGGTGA
ABCC2	GAGGTACCAGCAAGTACTGG
ABCC2	GATGAAGAACAGGCAGGAGT
ABCC2	GCATGCTCAGGGGAAAGCGC
ABCC3	GACAAAGAAAACAGGGGCAG
ABCC3	GATGAGGGCAGAGAGTACCA
ABCC3	GCGGGAGAGAAAGCCAGCGC
ABCC3	GCTGTGGTGCGTCTCCTGGG
ABCC3	GTAGAGCAAGTAGCAGGGCA
ABCC4	AGAAGAACACGCGTGAGCAG
ABCC4	GAGGAGCACGTAGGTGGTGA
ABCC4	GATGCTGCCCGTGTACCAGG
ABCC4	GGTGAAGCCCAACCCGCTGC
ABCC4	TGGCTGTGATCACACTGCCG
ABCC5	CCTGGATGAGGAGCATCCCA
ABCC5	GCATGGAGGCATCAAGAGAG
ABCC5	GGAAACAGCAGCCCGAGCCG
ABCC5	TCTGAGCTGAGAATGCATGG
ABCC5	TCTGTGCGTCCCAGAAGTGC
ABCC6	AAGGAGGGCGGACAGCAGGG
ABCC6	AGCGATGGCAGTGAGGGCGG
ABCC6	CCAGCGACACAGAGAAGAGG
ABCC6	TCAGCACTCACCGCTTCCAG
ABCC6	TGAAGAGTGGGGACATCCGG
ABCC8	ACATCTTCTTCAAGACACCG
ABCC8	GAGGGAGGTGAAGCCTCCCG
ABCC8	GCTGCGAGAAGCCGATGGCG
ABCC8	GTTGTGATAGTAGACCACGG
ABCC8	TCCCTGGGCACAACCTGCGG
ABCC9	AAACAATCTGAAACCTGCAG
ABCC9	ACTGTTCCTGCTCTCCACGG
ABCC9	ATACCAGCAGAGCTCCACGG
ABCC9	TCACGGCTGGCATAAAGAGG
ABCC9	TCTACGTCCCGCAGAAACAG
ABCD1	ACGGATGGCACTGTTGACGA
ABCD1	GAAGGTGCGGCTCACCAAGG
ABCD1	GAAGTAGAGGCGGTAGGCGT
ABCD1	GCATCGTCCGCAAGGACCCG
ABCD1	GCTGCCAGCCAAAAGCCCGC
ABCD2	GCAGAGGAAGCACATAGAAA
ABCD2	GCATTGTGGAAAAGAAGCCT
ABCD2	GGCTTTTAACACTTTAGCAG
ABCD2	TAAGAGGGCTGCCTGCCTGG
ABCD2	TCTGCATTCACTCCAGGCGA
ABCD3	ACGGGCCTTCTTACCCGTGC
ABCD3	CAGGCAGAGCAGCAGGAACG
ABCD3	GAACGCGGCACCAGCCAGCG
ABCD3	GACGGCGCGAAACTCCTCGC
ABCD3	GTACTTGCTGAAGGCCGCCA
ABCD4	CCAGCGCATCAGCCAGGACG
ABCD4	GCACCAGCTTCATCACAATG
ABCD4	GCGGTTCCTGCAGATACTGA
ABCD4	GGACCCCATAGTACTGACTG
ABCD4	GTAGTAGACGAGGGTGAACG
ABCE1	AAAATCTCCTGCCAGTCAGG
ABCE1	CCAGATTCCTAAGGCTGCAA
ABCE1	CCTGTGAAGTTTGAAGGCAT
ABCE1	GACAATTGATAAGGCGCCAA
ABCE1	GGAATCTGGTCTACATATTG
ABCF1	GAGATACCCGAAAAGGCAGG
ABCF1	GGAAGAGAAGTCAAAAGGGA
ABCF1	GGATCAGAGTGAGGAAGAGG
ABCF1	GTACCCGCCCCAAAACCCCG
ABCF1	TGCTCTGGACAATGAAGAGG
ABCF2	ACTTCCATCACACAATGCAA
ABCF2	AGATGTTGTCACAGAACCAC
ABCF2	AGGCTGCCAAAGCTCGACAG
ABCF2	GATGGAAGTCGACACAGAGC
ABCF2	GATGTGAACATCAGTACTGT
ABCF3	AAAGAAGTTAGAGAAGGCCG
ABCF3	AGGGCTGAGCCACAAAGCCA
ABCF3	CGAGTCTGTGGATGACCTGG
ABCF3	GCAGAGTGTTGTACATGCGC
ABCF3	GGGGACAGCAAGGATGACGC
ABCG1	CGGAAGCAGCGCAGGTCCCG
ABCG1	GAGGCAAGGAGGAGAAGCGC
ABCG1	GGGCAGGCCGTTGATGAGGA
ABCG1	GGTGGTGTCCAGCAACATGG
ABCG1	GTGGACTTCCCGGCCCCGGA
ABCG2	AGAGTTAGGTCTGGATAAAG
ABCG2	AGGCTCATCCAAGAACAAGA
ABCG2	GAAGATTTGCCTCCACCTGT
ABCG2	GCCATCCTGGGACCCACAGG
ABCG2	GCTGCAAGGAAAGATCCAAG
ABCG4	CGTGACGCTGGAGGACGGGG
ABCG4	GAAGCGTCTGGCCATCGCCC
ABCG4	GATGGCGGAGAAGGCGCTGG
ABCG4	GCAGAATGGGCTGTGCGCTA
ABCG4	TGTGTCCCCAGTCATCGAGG
ABCG5	AGGAGCCGGGATTGCCGCGG
ABCG5	ATGGGTCTCCAAGTAAACAG
ABCG5	CAGGCTGTGAGGCTCCGGGG
ABCG5	GCAGCGTCTCGCGCACGGTG
ABCG5	GGAGGTGTATGTGAACGGCC
ABCG8	GAAGCTGTCGAGCCCAGAGG
ABCG8	GAGCGCAGGAGAGTCAGCAT
ABCG8	GCAGTGCGCTGACACCCGCG
ABCG8	GCATCTTCGTAGGACTCGGG
ABCG8	TGGCCAGCCCAACACCCTGG
ABHD1	CTAGGGGCTGAGACTGCAGG
ABHD1	GAAGCAGCAGCACAATGGGC
ABHD1	GACATCCTCCAAACACCAGA
ABHD1	GTAGAAAGTCTCGGTGGTGA
ABHD1	GTTAACCAAGCTCTGAGGGA
ABHD10	ACGGTGGGGACCGAAGGGGA
ABHD10	GCAGCACGCTGAGGCCACGG
ABHD10	TGCGCGCTTGGCAGCTGTGG
ABHD10	TGCTTGCACGGATACCTCAG
ABHD10	TGGGTACCTTGTCGGAGCTG
ABHD11	CCACGGCCCTAGCTTCGCGA
ABHD11	CTACAGGCTTCTGGACGGGG
ABHD11	GCACCCAGCAGCAGCAGCGG
ABHD11	TCCGCTGGACCCGAGCCTGG
ABHD11	TGGCCCAGCAGACAGGCCGT
ABHD12	AGGTGACCACATGGTAACCA
ABHD12	CAGAGGAGGCGACCACCGCG
ABHD12	GATAGGGTGGCTGGAAGCCA
ABHD12	GCAGGTACAGAATGATAGGG
ABHD12	GCGCTCATGCTCCAAGGCGA
ABHD12B	GCGGTACTCACCGCAGGTTG
ABHD12B	GGACGCGCAGGACTGCCAGG
ABHD12B	GTAGCTGCGTGGCCGCCTGG
ABHD12B	GTCGACCATGTCCCACCAGG
ABHD12B	TAATTGGGTTCCCATCACGA
ABHD13	AGCCCAAGACCATGAAGCCA
ABHD13	CCACTGCTCCACCCAAGGAA
ABHD13	GAAGGAGAAGCAAGTGAAGA
ABHD13	GTTTTCATGTGGAATGCCAG
ABHD13	TGGAAAAGTCCTGGATGCTG
ABHD14A	AAAGATGGGCGAGTTGCCAG
ABHD14A	ACAGAGGGGCTACCGGGCCG
ABHD14A	GAACTCGGCACCTTCAAAGG
ABHD14A	GCTGCTGGTTCCGCCTGGGC
ABHD14A	GGCCCAACGGGATGAGCGGG
ABHD14B	AGCAGGCATGGCAGCAAGCG
ABHD14B	CGAGGGCACCATCCAGGTGC
ABHD14B	GAAGCGAGCCTGCCCACTGC
ABHD14B	GCAAGCGTGGAGCAGCGCGA
ABHD14B	GCAGGGCCTCTCGGAAGAAG
ABHD15	CCGGCGGACCAGTTCAGCGA
ABHD15	GCACGGCCAAGATGAGCGCG
ABHD15	GGAGAACCAGGAGCGCGGGC
ABHD15	GGGGCCCAAGACCGAGACGA
ABHD15	TCGGAGAGAGGACCCTGCCG
ABHD16A	GAAGCAGGGCCACACCCCGG
ABHD16A	GAATGCTGGGTTTTATGAGG
ABHD16A	GCTTCTTAACCCGGTTGAGG
ABHD16A	GTACTCAGTGTAATGGGCGC
ABHD16A	TGTTCCCCACAGCTACCTGG
ABHD16B	CAGCAACCACACGCCCGCCG
ABHD16B	CCAGCTCGCTAGCTACGCGC
ABHD16B	GAATGGGTAGGTGTAGCTGG
ABHD16B	GTGCGTCATCTGCTTCGTGA
ABHD16B	TCATCAGGGACACGGAGCCG
ABHD17A	ACAGCTGCTCACCTGGCACC
ABHD17A	CAAGGACACCAGGCTCAGGG
ABHD17A	CCACCCATGCCAGCTGGGGA
ABHD17A	CTGGTGCCTGAGCCCGAGCC
ABHD17A	TCAGGGAGGCCATCCCCAGC
ABHD17B	ACACTGATGTGTGATGAAAG
ABHD17B	AGTGTGTAAGTTGGATCAGG
ABHD17B	GACAAGGTGGACAGCAGAAG
ABHD17B	GCAATCTTCCCTGGACAAGG
ABHD17B	GTGATGAAAGCGGAAGCCGT
ABHD17C	ACCGTGTAGGTGGGCTCGGG
ABHD17C	GAGCAGCGTGTAGCGGCTGG
ABHD17C	GAGGTGCAGGCTGCACGCAC
ABHD17C	GCACCGCAGCAGCCCGAGGA
ABHD17C	GCAGTACTCGCAGCGCGAGC
ABHD2	GAAGAGGTCGAATGTAGAAG
ABHD2	GAGTTCGGGAGTCTCCAGCA
ABHD2	GCCCCGAGTCCTGGAAGTAG
ABHD2	GCTCAGCCAAGGGCTCGAAG
ABHD2	GTAGAGGTCAGGTGGGGCTG
ABHD3	CATAAGCGACGCTGAAGCCC
ABHD3	CTACCTGAGCAGCATTGCCA
ABHD3	CTGGAACACCAAGTCCGGGT
ABHD3	GAAACCCCAGTTAGTGACCG
ABHD3	GCTCCCGGGACAACATCCGC
ABHD4	AAACCATGCACCATCACCAA
ABHD4	CGAAGGTGTGCAGTGTGCGG
ABHD4	CTTCAGCTGAGACATGGAAG
ABHD4	GATCTTATTCTGGTTTGGGA
ABHD4	GCTCAAGGCCAGCATTCCCA
ABHD5	AAACCATGGAGAAGGACAAG
ABHD5	CAAGACCTCCTCCAAAACCA
ABHD5	GAGGTGGACTCTGCCGACAC
ABHD5	TATGGCGGCGGAGGAGGAGG
ABHD5	TTGGACGAAGTAGTAGACCC
ABHD6	AACATGTTTGTGATTGCGGG
ABHD6	GAATCCGTGGAGCATGAGGA
ABHD6	GAGCAGGATGGATCTTGATG
ABHD6	GTTTGTGCCCAGGCCTGCCC
ABHD6	TCACCCCTTCCAGGTACTGG
ABHD8	ATGCTGACCGGGGTGACCGA
ABHD8	CAGGCAACAGAAGATACCGT
ABHD8	GAGGATGCGGATGATGGTGG
ABHD8	GCATCCTCGGATGCAGCCCA
ABHD8	GGTGGAGCTGGCAGATCCGG
ABI1	AGAGTTACCAGAACCTGACT
ABI1	AGTGGAAGTCGAGAAAACAG
ABI1	CTTTTCAGTGGAAGTAGTGG
ABI1	GCTGCAGATGTTACTAGAGG
ABI1	GTTCCCCGGCCTGACATGGG
ABI2	CTGCAGGACATTGTTGGCCA
ABI2	GAGGGAGCCATATTACGGGT
ABI2	GAGTACCCAGAACATGAAGA
ABI2	GGCATCCCAGCTACGAAGGA
ABI2	GGTACCACTGGAGGACGCAC
ABI3	CGAGCCAGTGCACCTGCCGG
ABI3	GCACCTTAGCCACTGTCCAG
ABI3	GCCTCACCCCAAGGTGGCGG
ABI3	GGCCAGCGTGGCCTACCAGG
ABI3	GGTGAACATGCATATGGAGA
ABI3BP	AGATTCGGCAGGTAATGCCA
ABI3BP	CTATGACCAAGACCACACAG
ABI3BP	GACTTCTTTTGACTTGGAGG
ABI3BP	GGGATAGATGTAGTTTGCTG
ABI3BP	GTGCCAACCACCAGCTGCAG
ABL1	GAAGAAATACAGCCTGACGG
ABL1	GCGGCTTCACTCAGACCCTG
ABL1	GCTGAGTATCTGCTGAGCAG
ABL1	GGTGTTGAAGCGGCTCTCGG
ABL1	GGTTCATCATCATTCAACGG
ABL2	AGTTCGCTCTAAGAATGGGC
ABL2	GAAGCTTTGCATCGTCCCTA
ABL2	GAGAAAGTGAGAGTAGCCCT
ABL2	GGGTTCAACATCACAACCAT
ABL2	GTTACAACCAGAATGGTGAG
ABLIM1	ACAGTCGGGATGCCAAACGG
ABLIM1	CCAGATGTTCACAGAAGGAG
ABLIM1	GCTGTGGCGGCTGTACACAG
ABLIM1	GGAGAGACAGAGCCTTGGAG
ABLIM1	GGATTTAGCAGCCATTCCGA
ABLIM2	ACTGGTCGCAGCTGAAGCAG
ABLIM2	CACACACGAAGCAGTCGGGG
ABLIM2	GCACCTGACACATAGCGCGC
ABLIM2	GCGGCTGCTGAGATGAGTGC
ABLIM2	GCTGTGAGAAATACATCACG
ABLIM3	ATGACATTGGAGCTGCCCCG
ABLIM3	CTGCAGCGTCATCCTCACCG
ABLIM3	GCAGCGTACACACCTGGCAC
ABLIM3	GCTGTGGAGACACCTGCAAA
ABLIM3	GGGGTGGTAAGTGCGGCCCA
ABR	CGTCCGGCAGTGTGTGGAGG
ABR	GCAGCTGGACCCACAAACCG
ABR	GGACGTGATTGAGATGAACG
ABR	GGAGAAGAGGGGTATCGAGG
ABR	GGAGACCAAGAACTGGCACA
ABRA	GAAAGAGGTGTCCAAAACGG
ABRA	GAATGAGAACAGCATCAGGC
ABRA	GGCCAAGCTGATGACCAGGG
ABRA	GGGCGAAAAGGAAAGCGGGG
ABRA	TGGCTGTGCGTATCTTCCGG
ABRACL	AGCAATGAATGTGGATCACG
ABRACL	CACATTTATCATCACGGAAG
ABRACL	CGAGGTTAACCTCTTAGTGG
ABRACL	CTCCCAGGCAGCAATGAATG
ABRACL	GATGAATTTCCTCCACTAAG
ABT1	ACGGAGCAAGAGCCGCTGGA
ABT1	AGAACAGACACTAGATGCGG
ABT1	AGAAGGTTGCGGACGTGCAG
ABT1	GCAGGAGGAATCCGAAGAAG
ABT1	GGAATCGGAGAAGGCCGCAA
ABTB1	GAAGCCGTCAGGACAAGGGA
ABTB1	GCAGCGCCATGTCCTCCCGG
ABTB1	GCAGGGCCCCAAAGGCCACG
ABTB1	GGACCTGCTCAGCGACCTGG
ABTB1	TAAGCCAGGCACGTGTGTGA
ABTB2	GAAAGTAGTAGAGCGTGTGG
ABTB2	GCAGCGCAGGCGTACATCAG
ABTB2	GCTGCGGCGGTGCTCTGCGT
ABTB2	GTGCCATGCACCACATGCAG
ABTB2	TCTTCGGCGCAGCAGCACCG
ACAA1	AATCGGCCGGACCCCTCAGG
ACAA1	GCAGAGGCTGCAGGTAGTGC
ACAA1	GCCTCACCTTGAAGCCGCCG
ACAA1	GGCACCGCTCAGGCAAGGCG
ACAA1	GGTTGACCTGCGCAATGCAG
ACAA2	ACGCCCTTTGGAGCTTACGG
ACAA2	CTCACCTCGGAGCAGAGCCA
ACAA2	GCCAGCAGACAAGGCAGCCT
ACAA2	GCTGAAGTTGTTTTATGTGG
ACAA2	TGCTCGGCCCCAAACCACCC
ACACA	GAAGGTGAGCGCATCACCGA
ACACA	GGACATAATGGAACACTCGA
ACACA	GGGAATGTGGGACTCTGGGG
ACACA	GGGTGCTCTACCTGCAGCCG
ACACA	TAAGGACAACACCTGTGTGG
ACACB	AAAGCGTGTGACAAACTCAG
ACACB	CCTGCACAGAGACTTTACCG
ACACB	GGAGACACCGCAGAGAAATG
ACACB	GGAGCGCATGCACTTCACGG
ACACB	GTTGGCTTGAAGCTCTGGGG
ACAD10	AAGGTGGTGAAAATGGGCCC
ACAD10	ACACCCAGCGCAGGCACCAG
ACAD10	GAGAGCAGAAATAACAGCAG
ACAD10	GCACCATCCCAGCCATGGAG
ACAD10	GCAGCGACTCTCCCTGGAGA
ACAD11	ACAGGAAATGGCCAAAGTCG
ACAD11	GAAGGATATGGTATAGGTGC
ACAD11	GTACAGTATAGGCTTGGGAA
ACAD11	GTGAGGAACAGAAGAAACAG
ACAD11	GTTCGACAGCAAGTCCCTGG
ACAD8	GACGAGGACCCGGAGACCGC
ACAD8	GAGCTGCGGCGGCTATGCTG
ACAD8	GCAGCCCAGCTAGGCTTCGG
ACAD8	GCCAACAGAATTGGGAGCGA
ACAD8	GCTTCGGAAATGAGGAACAG
ACAD9	ACATGGTGTTGGAGAAGCCC
ACAD9	CAGGTCTGGATTACTAATGG
ACAD9	GCCATGAACATCCTCAACAG
ACAD9	GGACTCCCTGGGCCGAACTG
ACAD9	TGGTCTCTACCGCGAACCGG
ACADL	AAGATGTTCTCATTCCGGAG
ACADL	ATGGCCGCACGCCTTCTCCG
ACADL	GAAGCTCCCTCCCCTGCCCA
ACADL	GCATCTTGGTGGAATTGGAG
ACADL	GGGTCCCTACGCGTCCTGGG
ACADM	AACGGGAGCCAACATGGCAG
ACADM	CAGAGAGGAAATCATCCCAG
ACADM	GGGGTTCAGACTGCTATTGA
ACADM	GTATTTGGGGAGAATGACTG
ACADM	TGTGTAACAGAACCTGGAGC
ACADS	CAAGGAGCAGAAGCAGGCGT
ACADS	GACACTCATGATGACTCCGG
ACADS	GCCATGGAGGAGATCAGCCG
ACADS	GGCCTACGCCATCGCCATGG
ACADS	GGTTGGCCGTGGATGAGCCC
ACADSB	AGGAAGTTTCTGCCTTTCAG
ACADSB	AGTGAGCTGAGGCAAATAGG
ACADSB	ATCACGATCTACTAAGAAGG
ACADSB	GAAGATTTTGAGACATGAGG
ACADSB	GAAGTTGACCCAGAATATGG
ACADVL	ACAGGGGCTGGGCACAGCAG
ACADVL	ACAGTTTCTTAAAGAGCTGG
ACADVL	GGAATCTAAGTCCTTTGCTG
ACADVL	GGCAGGGCCTCAAGGAGCTG
ACADVL	GTATGGGAACACCTGATCTG
ACAN	GAAGGAGGTAGTGCTGCTGG
ACAN	GATTCTTGGGGCCAGTGGGG
ACAN	GGCCTGCAGCTGCTCAGGCG
ACAN	GTCGATGAAATAGCAGGGGA
ACAN	TGGGGCGGTAGAAGGGGCGG
ACAP1	AAATGCCGACAACGAAGGCG
ACAP1	AAGGCGGTTCTGCTTTGAGG
ACAP1	CGTGAGCCTGAACCACAAGC
ACAP1	GCTCTGAGTCAGCCTGGAGG
ACAP1	GGGTCCACCAGAGCCCATGA
ACAP2	AGGCAGGATGAAGATGACTG
ACAP2	ATACCTGAAGCACATAATCG
ACAP2	CGTGCCGGTTACCTGAAGCG
ACAP2	GCGACGATTCTGCTTTGAGG
ACAP2	GGAAGAAGTAGAAGGTGATG
ACAP3	CAGCTGGTGAAGCTGTGCAG
ACAP3	CGAGGTGGAGACGGACGTGG
ACAP3	CGAGGTGGAGGAAGCCACCG
ACAP3	GCACATAGTCCAGTGCCAGG
ACAP3	GGAGGTGGTGAACTACCACA
ACAT1	AAGTGCCGCCAGCACAGCCA
ACAT1	AATGGCTCCCTGAATTGCAA
ACAT1	AATGTTCTACAAGGAGGTGA
ACAT1	AGTGCTACAAGAACACCCAT
ACAT1	TGCACCAGCCTCCGGAGCAG
ACAT2	CAAGACTTCTTTGATGACAG
ACAT2	GAATGCAGGCTCAGATCCTG
ACAT2	GCAGTCCAGTCAATAGGGAT
ACAT2	GCCGCCGAGACGATGACCAC
ACAT2	GGAGCTGCCAGATGATCTGT
ACBD3	AAAAGGAGGAAGAGAAACGT
ACBD3	GAGCTTGACAAACTCCACCA
ACBD3	GATCCAGGTGGCGAGGGCGG
ACBD3	GCAGCAGCCGGAGATGGCGG
ACBD3	GGAAGGAGGAAGAGGAGCGA
ACBD4	GACCAGGCAGGGCCCCATGG
ACBD4	GCATCTCTTCATAGGAGGGG
ACBD4	GGGCAAGATGAGCAGGGAGG
ACBD4	GTGATCGACACAGTGCCCCT
ACBD4	TCAGGGATCACCTGGTACAG
ACBD5	GAAGATATTCAAGTACCTCC
ACBD5	GAAGATGGCAGGAATAACAG
ACBD5	GCACGAGACTAGGTTTGAGG
ACBD5	GGAAAAGGTGAAGTCAAGCA
ACBD5	GGAACAATTTGGACAAGAAG
ACBD6	CCTGGCCGAGCTGTTTGAGA
ACBD6	CTCAGGGGACGACTCCGGGG
ACBD6	GCGGTGGAGAGCTGAGCTCA
ACBD6	GCTTCATCATTCCTGCCCGC
ACBD6	GGGGCCATCACCGGCGACAG
ACBD7	ACAGGGCTGCAGAAGATGTG
ACBD7	AGCCGCCACCATGGCCCTGC
ACBD7	CCCGGGTACCTGCAGGGCCA
ACBD7	CCTTTAGGCTGATTTTGACA
ACBD7	CTGAAAGCAAGACCAGATGA
ACCS	GATAGCGCCATAGTAAGGGG
ACCS	GCCCAGGTCCTGCATGCAGG
ACCS	GGACAGGTAGGAGGTATCAG
ACCS	GGTGGGGCCCAGACAGGTGG
ACCS	TGAGTCAGCGCGACATGCAG
ACCSL	ACAGCTGGGTATAGATGCTG
ACCSL	ACCGCGACCTATCCATCCGT
ACCSL	AGAGATGTCAATCCCACGGA
ACCSL	CTAGAGTCCTCAGAAGGAAG
ACCSL	GGAGGAAAGGAGGCACACTG
ACD	CAACGGGCCCGGGTTTCCCG
ACD	GCACCAGCGGGGTGGACCAG
ACD	GCTACACCCAGCGGATGCAA
ACD	TCGCGGCGTCACTCTGACAG
ACD	TGGGGATGGCAGGTTCGGGG
ACE	ACTGCCTGCCCAGGAGCTGG
ACE	AGGGCTGGCGAGACAAGGCG
ACE	GCAGGGACTCACCATTGAGC
ACE	GGTGTGGAACGAGTATGCCG
ACE	TGAGGCCAGCAAGTTTGTGG
ACE2	CCAGGTCCCAAGCTGTGGGA
ACE2	GAGCAGCAGTTACAGCAACA
ACE2	GAGGTGGATGGTCTTTAAAG
ACE2	GATGGCTATGACTACAGCCG
ACE2	TGTGGAACATACCTTTGAAG
ACER1	ACTGCCCAGGAGCCACAGGA
ACER1	ATATGCTATAGCCACTGCCC
ACER1	CAGAAGGGTGCTGACCACAG
ACER1	GGAAGGAGGGGAAATAGCAG
ACER1	GTGGCCCGAAGATGAAGAAG
ACER2	ATACCTTCTGGGGAACCACA
ACER2	CAGGGGTAGGTTCAAGGTGG
ACER2	CTCGGAGGTGGACTGGTGCG
ACER2	GCATCTGACCCAAGAAACTA
ACER2	GCTGCAGGCTGGTAGCTCGG
ACER3	CCAGTCCAGCGTGGAGGTCG
ACER3	GCAGTTCAGAGTGTTAGAGA
ACER3	GCGGACCGAGAGGGCTACTG
ACER3	TGAACTGCACCGAACATTGG
ACER3	TTAGAGACGGTCTGGAAAAG
ACHE	GAGAAGGAGTGGGGAAGCCA
ACHE	GATCCAGACGAGGACAGGGG
ACHE	GCTCCGGTGGCAGAAAGCGA
ACHE	GGCGTGTGCAGCAGACACTG
ACHE	GGTGTCCATGAACTACCGGG
ACIN1	AGCCTGGTCGGAAACGACGC
ACIN1	CAGCAATGATGACCGCCCGG
ACIN1	GACTTGGTCTGCAATAGGCA
ACIN1	GGAGAAGGAGGAAGTGACCA
ACIN1	GGAGGGCAGTGTTGAAGATG
ACKR2	ACAGACACATGAAAATCCCA
ACKR2	GAAGAAGGAGGTTCCCGCTG
ACKR2	GCTCTGCAGGAAGGATGCAG
ACKR2	GGAGCAAGACCATGAGAAGA
ACKR2	TGGCTGCGGAGAGGCAGTGG
ACKR3	ACTGACCACCCAGACTGGGA
ACKR3	CAGCAGCGACTGCATCGTGG
ACKR3	CATGATTGCCAACTCCGTGG
ACKR3	GCAGTGCGTGTCATAGCCTG
ACKR3	GGTGAGGACAACCCACAGGT
ACKR4	AGTCCCCAGCCAATCAGGAG
ACKR4	CTAGATTGGAGCCATGGCTT
ACKR4	CTATTGTGAGGAATACAGGG
ACKR4	CTGGTTCTGTTCCAAAGCCA
ACKR4	TGGACTTGCAGGCAATTCCA
ACLY	AAAGTTCTTGAGGAAGCCTG
ACLY	AGGTGGCCCCAACTATCAGG
ACLY	GAACCGATTCTGGATGGCTG
ACLY	GACATGGATGGGGATCCCAG
ACLY	GATATGCCTCCCGCCCGAAG
ACMSD	GCAGCTCCAACACCACAGCA
ACMSD	GCTAAACATGACAGGAACTG
ACMSD	GGAGCGCTGTGTGAAAGAGC
ACMSD	GGGGTAGCTCACAACGGTGC
ACMSD	TGAGCTGGCGGTCAAGGAGA
SDHAF3	ACTCGAGAAACGTGCCGCCC
SDHAF3	AGACGCGCTTGTACAATGCC
SDHAF3	CTTTCACGTACTGGTCGCCC
SDHAF3	GCCCAGGGATTTGAGGTCCG
SDHAF3	TTTAGGAGACATAAGACCGT
ACO1	AGAGTGGTATTTGATCAGGA
ACO1	AGTGGATGTTACCAGAGGGT
ACO1	CCACTACCCCAACCTGGCGG
ACO1	GGTGGATGATTCCTGAGCCA
ACO1	TCAAGACCCAGACTTCACCC
ACO2	ATGGCCTCTGGACATCCGAG
ACO2	CAGCAGCGGGCTGTCCAAGG
ACO2	GCAGGTGCCAAATATGGCGT
ACO2	GGCATCCTCACGGTGAAAGG
ACO2	GGGGCGAGAAAGACCTGCGC
ACOT1	CCGGTTCGTCCCAGCAGCAG
ACOT1	CTTGGAGCCCGAGAAACCCT
ACOT1	GACGCTGATCCTGGAGCCCG
ACOT1	GCTCCAGGTCCAGCTCGCCA
ACOT1	GCTCGCCAAGGGTGTCGGCG
ACOT11	AGTGCCATGGCAGACGGCGA
ACOT11	CTTACCGGACAGGCAAGCCG
ACOT11	GGGATACCGGAACCCCACGG
ACOT11	TGCGGGGAACGACAGTGCCA
ACOT11	TGTGCGGTTGGAGAACACAG
ACOT12	ATAATCTGGCTGCTGAGAGA
ACOT12	CAGTTCAATGCTCTGAACGG
ACOT12	CATGAGCCAAGCCATCCAGC
ACOT12	GGAAGGAGCGGTTTCCACAA
ACOT12	TTGGTGGCCAGATTATGGCG
ACOT13	AAAATTGCGAGCCTTGGTCA
ACOT13	ACGTGGCTGTCAAACCGCCG
ACOT13	GAAGAGCATACCAATGCAAT
ACOT13	GCAATAGGCACTCTCCACGG
ACOT13	GGTGATAAAGGCCATGACCA
ACOT2	AGAGTTCGGCGCAGTTCCTG
ACOT2	GACCTGAGAACAACTGAATG
ACOT2	GGTACAGCCGGGACGCTCGA
ACOT2	TCCTGGGGTCTCCACAGCTG
ACOT2	TCGAAGGACAGCAGGAGATG
ACOT4	CAGCGTAACCCGCTGCTCCG
ACOT4	CCGGCTCGTTCCAGCAGCAG
ACOT4	GCACAGCAGCCGTCCAGGCT
ACOT4	GCGCCACTTCCTCCCGCCAG
ACOT4	TAGGACCTGGACCCTTCCCA
ACOT6	AAGAAGCCATTGAGAGACAC
ACOT6	ACAGGCATTGATAAGTACAG
ACOT6	CACTTGGAGCAATCCACTGG
ACOT6	TCTGAAAGGCTACAAGCTCA
ACOT6	TGTTCCATTGGAAAAGGCGC
ACOT7	CAGGGGCACATACCACAGGG
ACOT7	GACCATCCTGAAGATGATCG
ACOT7	GCATTGCAACAGCCAGAACG
ACOT7	GCGCTCGACACGAGCCAGGG
ACOT7	GCGGCCAGATGATGCCAACG
ACOT8	AAGTGGAGCGGACACGAACA
ACOT8	GACGCTACGGAGGTCCCCAG
ACOT8	GCAGGCCCCAGAAGATGGGC
ACOT8	GCTGCCAGTACTGTACCAAG
ACOT8	TCGTGACCAAGACGCTACGG
ACOT9	GAAGAGCTTGAGCCCAGAAC
ACOT9	GAGGATCTTGACAGCTTGGG
ACOT9	GGATGCAACATTTGTAATGG
ACOT9	GGGCAGCTTACTCCTGGAAG
ACOT9	TAGGAGCATCCACAAACTGG
ACOX1	CATGCTGATGAAGTATGCCC
ACOX1	GAACAGTTCTTACCTGGCAA
ACOX1	GGAGCTGCTTACACACATCC
ACOX1	TCTGTGGTAGGAATTACCGT
ACOX1	TGACAGCCACCTCATAACGC
ACOX2	ACGGTCAGCCACCCATGCCC
ACOX2	GATGTGGAATGCCCTCCGCA
ACOX2	GTATATGCAGTCCTTTGACG
ACOX2	GTGTATCACAAACTCCTGGG
ACOX2	GTTATAAGGCTGCCATGCGG
ACOX3	CAAGACAGCCACTCACGCGG
ACOX3	GCTCTGACCGAATTAAGCCA
ACOX3	GGCGCTGTTCACGGAAGGGG
ACOX3	TCTGCTCCCAGAATTCCCCA
ACOX3	TGTGTCGCCTCCTTCCACAG
ACOXL	GATGTTTGCAATGACCGAGA
ACOXL	GGAAAATACCATACCTGGAG
ACOXL	GGACAGGAACGATGAAACAG
ACOXL	GGACATGGCCACAGGAGTGA
ACOXL	TCAGAGAGTGAAGTTTGCCA
ACP1	ACCCAGACACACAAACAGCA
ACP1	GCAACTTCCGGGTATGAGAT
ACP1	GCAGTGGAGGGTAGACAGCG
ACP1	GCGCGGGAAGATGGCGGAAC
ACP1	GTAGACAGCGCGGCAACTTC
ACP2	AGGAAGAAGAATGGCCCCAG
ACP2	GAAGCGCAGACTCCGGGCCC
ACP2	GCAAGCGGTCCGGCTGGAGC
ACP2	GGAGCTGGAGGAGAGCCGCC
ACP2	TCACGCCGAGAAGGAGCTGG
ACP5	AGGGGTGGCACCATCAGCCA
ACP5	CCGGGAAATGGCCAATGCCA
ACP5	CGTACCAGGGCACTTTGCGA
ACP5	GTAGCCGTGGGTGACTGGGG
ACP5	TACAAAGCGCAGGGCAGGGG
ACP6	ACAGTCACCAATCTAGCTGG
ACP6	CATGCGCTTGTGGACCCCAG
ACP6	CGTACTGCCTGCACCAGCGG
ACP6	GCCGAGCTGCAGGAGGCCGA
ACP6	GGTGGGACCTCTAATAGCTG
PXYLP1	AAAGGCCAGCAGCGCAGCCA
PXYLP1	AATCATGCCCGACCCTGTGA
PXYLP1	GAGTCGACACCGGGATCAGG
PXYLP1	GGCTCTACTCACAGAACTGC
PXYLP1	GGGCCAGCAGCAGCAAGAAG
ACP3	AAAGCAGAAACAAGAAGCCA
ACP3	AGACCGAAGTGTACTAGCCA
ACP3	AGGAACTGTGTGCACCGGGA
ACP3	AGGGCAGCAAGCCTTAGCCT
ACP3	GCTGCCCTGGCCAGGAGGAG
ACP4	ACCAGAGCCACGAACACCAG
ACP4	CATGGACCCACACAAGGAGG
ACP4	GAGTCCGGAGTACCGGCGGG
ACP4	GCCTCGTGGCCACAGGGTGG
ACP4	GGCCCAGCTCCAGCTGCTGG
ACR	AAGACCAGCAGAATGGCAGT
ACR	ACGATGCGGACACCACCCTG
ACR	CACAGGTACCACACATGTGG
ACR	GCGGGAAGGCTGCACAGCAT
ACR	TTCAGGCAAAACCCACAGGG
ACRBP	AGAGGGTCTCACCTGTGAAG
ACRBP	CACCATCGGGCACTAAGCCG
ACRBP	GAGAGGGCTGCCTGGAGTGG
ACRBP	GAGTGAGGGAAGGAAGCCAG
ACRBP	TGAGAGGCTCAGCAACAACG
GCNA	AAACTATTGTGGAGCCACCG
GCNA	CAAACCACCAAGTGATCCTG
GCNA	GCCCCGCTTGCAAGAGCCGG
GCNA	GTAAAGGACATAAGAAGCGT
GCNA	TAGTGGAGCCACCAAGGAAA
ACRV1	CCGGAGAGGTGTTCACCTGA
ACRV1	CCTGAAGGCTGTTCTCCTGA
ACRV1	CCTGACTCAAGCTCACTCAA
ACRV1	TATCTGCTTGGATCTGCCAG
ACRV1	TCAAAGGCTGTTCTCCGGAG
ACSBG1	GCAGCTGGAAAAGATCCTGA
ACSBG1	GGACAGCAGAGAGACCCCAC
ACSBG1	GGAGTGGTTCTTCTCGGCAG
ACSBG1	GGCAGAAGTCCAGCAGGAGG
ACSBG1	GGGCTGCTGGGTGTCAATGA
ACSBG2	AAGTGAGACTGAAACTACAG
ACSBG2	AGGGACCACAGGCATACCCA
ACSBG2	AGTGACAGTGATCCAAGCCA
ACSBG2	GACAGACAAGCATGAGACGG
ACSBG2	GCAGGTCATCGAGAGCCAGA
ACSF2	AATGATGCCCGCCTGGGCGG
ACSF2	ACAGAGGGTCCCAGAACGAG
ACSF2	ATGGTCTCCACGCCCATCGG
ACSF2	CCAGCCGGTCACCTTTGCAG
ACSF2	GCTGAGGCCTCCGATGGGCG
ACSF3	CAGGGCACGGGTGAACACCG
ACSF3	GACATACTCCAGCTGGGCCG
ACSF3	GATTCTGTCCCCAAAGGCCA
ACSF3	GCCATGATCATCTACACCAG
ACSF3	GGTGCAGCGGGAGCACGTGG
ACSL1	AGGCAACCCCAAAGGAGCAA
ACSL1	AGTCACCAGCATGAAGGCGA
ACSL1	GAAAATACCGGAACAGCTCA
ACSL1	GTGGAACGAGGCCAGAGGTG
ACSL1	GTTTCCGAGAGCCTAAACAA
ACSL3	AAAGTGTAACATACCCATGC
ACSL3	AGTGGAGGCCCTGGGAGCCA
ACSL3	GACCTGGTCCGAGTTCCCCA
ACSL3	GCATACCATGGCTGCAGTGG
ACSL3	GTGATGATGTGCCGCAGGCG
ACSL4	ATGGCCATGTCTGAAGGCGT
ACSL4	GCATCATCACTCCCTTAGGT
ACSL4	GGTCTCACAGAAGATGGCAA
ACSL4	GTGAAAGAATACCTGGACTG
ACSL4	TGGTAGTGGACTCACTGCAC
ACSL5	AGAGCACTTCAGAAAACCTG
ACSL5	CAGGATGCAGATCAACGCCG
ACSL5	GCTTCCAGCTGATATCGCCA
ACSL5	GGGTGTGTCACAGATCACCA
ACSL5	GGTGATCAGCCACAAGAAGA
ACSL6	CCAGTGGCTGTCCTACCAGG
ACSL6	CTGAGATGCTAAGCCCACGG
ACSL6	GGCTTCCTGAAACCAAGACA
ACSL6	GGGTGGTGGCCGAGAGGCTG
ACSL6	TAGTAGTGGGTAAGTAGCTG
ACSM1	AGAGGGGCACTGAGAAGCTA
ACSM1	AGGACTGTTTCACCATGCAG
ACSM1	GAATGACTATGAAGTACCGG
ACSM1	GCAGCTGTGAAGGGGCAGGG
ACSM1	GGATTTGTGGATGCCCCAGA
ACSM2A	ACAGGCTCCCGAGAGGACGT
ACSM2A	GCGTGGGGATCGTGTGGCAG
ACSM2A	GTGCATGCTCCTAATGCCCA
ACSM2A	GTGTCTGAGAAAAGCTGTGA
ACSM2A	TTACAGGCCTGAATATGCAT
ACSM2B	ACAGGCTCCCGAGAGGATGT
ACSM2B	AGGTTGGATACTGAACATCT
ACSM2B	GCAGGCAGCCAACATCCTCT
ACSM2B	GTGTCTGAGAAAAGCTGCGA
ACSM2B	TTACAGGCCTGAACATGCAT
ACSM3	AGAGTGGTGGCTTGCAAATG
ACSM3	CAGAGAACTCCAGAGAGGGG
ACSM3	GAAATGGAGAAGAGATGCGA
ACSM3	GAAGCCTGTTCCCTACAAAG
ACSM3	TGAAACAGGACTTCAAACTG
ACSM4	AGAGGGTGAACCCAATGCCG
ACSM4	CAGCTAACCCAGCCCTGTGG
ACSM4	GGTGATCTTTGTGTAAGCGC
ACSM4	GTGGTGGGTGAATGGCAAAG
ACSM4	TGAGGAGGTGGCCCCAGCGG
ACSM5	AGTGGAGCTTTGAGGAGCTG
ACSM5	ATGAGACCCACAGAATGCCC
ACSM5	GCACAGGAGCAGAGATCAAG
ACSM5	GCTGGGGAAGCAGTCCAGGA
ACSM5	GGAAGGCAGCCAATGTGCTG
ACSS1	AAGAGGCATGGAGTCCACCG
ACSS1	GGACAGCAGGTGCACGCTGG
ACSS1	GGAGTGGCTTCACAGGGTGG
ACSS1	GTGGTTATCACCTTCAACCA
ACSS1	TGGCAACACGGTCCCCACGG
ACSS2	CAGGAGGAAGCTGGAGCCGG
ACSS2	GAGTTGGTCTCCGCCGCCCG
ACSS2	GATGGGGCTTCCTGAGGAGC
ACSS2	TCAGGGAGGGCAATGAGCCA
ACSS2	TCGCGGTAGCGCTGCAGCGA
ACSS3	AGATCAGCTGGTACAAGCCC
ACSS3	CAAGCCCTGGACCAAAACGC
ACSS3	GCCGGAGAGGACCCAGGCAA
ACSS3	GTACTCGCTGCCACTGCCGG
ACSS3	TCGTAAAGTCACCAGCGCCG
ACTA1	ATCGTGCTGGACTCCGGCGA
ACTA1	ATTGTCGCACACGAGGGCGG
ACTA1	CTGGATGGCCACGTACATGG
ACTA1	GCACCCCACCCTGCTCACCG
ACTA1	GGTGAAAGCCGGCTTCGCCG
ACTA2	AATGGATGGGAAAACAGCCC
ACTA2	AGAGCCATTGTCACACACCA
ACTA2	CTGTAAGGCCGGCTTTGCTG
ACTA2	GAAGCTCATTGTAGAAAGAG
ACTA2	GCATCCCACCCTGCTCACGG
ACTB	CAACCGCGAGAAGATGACCC
ACTB	GCCGTTGTCGACGACGAGCG
ACTB	GCTCCCCTACCTGGTGCCTG
ACTB	GGGACGACATGGAGAAAATC
ACTB	TCCTTCCCAGGGCGTGATGG
ACTBL2	GAGGACGCCCTATCATGGAG
ACTBL2	GCATCCCATCCTCCTCACCG
ACTBL2	GGACTGCTACGTGGGAGATG
ACTBL2	GTATCCTATCGAGCATGGAG
ACTBL2	TCAGGGGTGCCTCGGTGAGG
ACTC1	GGATGGCCACGTACATGGCA
ACTC1	GGGAAGTTTACCTGGTGCCG
ACTC1	GGTACGGCCAGAAGCATACA
ACTC1	GTGCGACAACGGCTCTGGGC
ACTC1	GTTGTCGCACACCAGGGCGG
ACTG1	GATGGAAGGAAACACGGCTC
ACTG1	GCAGGGCGTCATGGTGGGCA
ACTG1	GCCATTGTCAATGACCAGCG
ACTG1	GGAAGAAGAGATCGCCGCGC
ACTG1	GTGTCTGGGGCGCCCGACGA
ACTG2	ATTGTCACACACGAGCGCGG
ACTG2	GAGCACGCACCTGGTGGCGA
ACTG2	GAGGGCGGCCCACAATGGAG
ACTG2	GCAGCTCATTGTAGAAGGAG
ACTG2	GGGAGCCTCTGTGAGCAGGG
ACTL10	CCATCCGGCCAGTTTCAGCG
ACTL10	GCACCCTGTCGCGCTACCTG
ACTL10	GGAAGATGGGTTCGGGGCAG
ACTL10	GTGACCCGCGTAGATGGGCG
ACTL10	GTTCAGCGGGCTGGCCGTGG
ACTL6A	ACTGCAATTCCAGTCCACGA
ACTL6A	ATGGTGGTAGAAAGAGATGA
ACTL6A	GGCGATAAAGGCAAACAAGG
ACTL6A	GGTGCCTCTGACATGAGAAC
ACTL6A	GTTTTGCAAAGGAAGAAGGC
ACTL6B	GCCCTGCACGTGCCTCGGGA
ACTL6B	GGAGCCTCGGACATGAGCAC
ACTL6B	GGCCAGCAGCCCCACTGTGG
ACTL6B	GGCTCCTTCTCAGTCCGCGC
ACTL6B	GTCTCCCCGCACAGATGAGG
ACTL7A	ACAAGAGATGAAGATCGCCC
ACTL7A	CAAGGAGAGGCCCAAGCAGG
ACTL7A	CCACAAGATCTCAACAACGG
ACTL7A	GCAGGAGGTGACCAAAGCAG
ACTL7A	GGATGGGCCCACCAAGAAGG
ACTL7B	GAAGGTGCACAAGATCAAGG
ACTL7B	GCAGCGTTTGCCCACGGTGG
ACTL7B	GCTGAAGCACGGCATCGTGG
ACTL7B	GGAGAGGCAGGAACACGGCC
ACTL7B	TGGCCGCACCTGTGTCCCGG
ACTL8	AGAACCGTTATCATTGACCA
ACTL8	CACGCCTACGGGCATAGCTG
ACTL8	CTACCGTGCAAGGAGAACCC
ACTL8	GGGCCGCATCCTCAACTGGG
ACTL8	GGTAGCTAAAGGTGTCAGGA
ACTL9	GCTGCCACCAAAGACCGGCG
ACTL9	GGAATCCCAGTCCTCCCTGG
ACTL9	GGCCAGCCCCACCTACACCG
ACTL9	GGTGGGTCGGAGAACAGCAG
ACTL9	GTGGCGCCAGATGAGCTCGG
ACTN1	GGATCAAAGCACAGAAGCCG
ACTN1	GGATCCGCCGCACAATCCCG
ACTN1	GGTTGCTGAATGAGATCCGG
ACTN1	GTGTAACTCCCACCTCCGGA
ACTN1	TCTGTGTCCCCGCCTTCCGG
ACTN2	AGGCTGCCCAAACCTGACCG
ACTN2	GGAGTTACACCAGGCAGTGA
ACTN2	GTACAACTACGTGTACGACG
ACTN2	TGAGTACATGATCCAGGAGG
ACTN2	TGGGTGGCTTGTGCTTCCGG
ACTN4	AGAGAACGAGCACCTGATGG
ACTN4	CAACAATGTGAACAAAGCGC
ACTN4	CGGAATGGTGGACTACCACG
ACTN4	GGAGTTGCACCATGCCGTGA
ACTN4	GTGCAACTCCCACCTGCGGA
ACTR10	AGTGTCTCTCTGAAGTGAGA
ACTR10	GCTCCCCAACAATTTAGAAC
ACTR10	GCTTGGAATTAATTCTGCCA
ACTR10	GGTCGTGATCGACCTGGGAG
ACTR10	TACGAGGGCCTGGGGAGCGG
ACTR1A	CTTCATTGGCCCCAAAGCTG
ACTR1A	GCATCCTGTGCTCCTGACTG
ACTR1A	GCTGCAGACTTTCTCAGAGG
ACTR1A	GCTTTCAATCCGCTATCCCA
ACTR1A	GGATCCGGTGTGATTAAAGC
ACTR1B	CGGGCGGCCGAAGCACATGC
ACTR1B	GCTGACCATCCGCTACCCCA
ACTR1B	GGTGCGAGACTGGAACGACA
ACTR1B	GTGATGGCTGGAGCCCTGGA
ACTR1B	TCAGCTGCAGACCTTCTCGG
ACTR2	CTTGGTTTCTAGCTCCCAGA
ACTR2	GGGCGGACGATGGACAGCCA
ACTR2	GGTGTGCGACAACGGCACCG
ACTR2	TCATTCCAGTTTGTGAAGTG
ACTR2	TGGACGTATCATCAAAGTTG
ACTR3	ACGGCTGCCGGCCTGTGTGG
ACTR3	CAGGAAGGGATGATAAACTG
ACTR3	CGAGGAGGAAGATGGCGGGA
ACTR3	GTGTGGTGGACTGTGGCACG
ACTR3	TAATAGTGGCCAATCCGCCA
ACTR3B	AGGCTCCCTGCCTCCCTGCG
ACTR3B	AGGTAGTTGACCAAGCTCAA
ACTR3B	ATGATGTGGATCCCCGGAAG
ACTR3B	GGTGCCACAGTCCACCACGC
ACTR3B	TGGGTGAACGTACGTTAACG
ACTR3C	AGATGTCCAAGATGCCGCCA
ACTR3C	ATGATGTGGATCCCCAGAAG
ACTR3C	GCTGCTAAGGGAGAGGGAGG
ACTR3C	TACTGTTTGATCCACTTCTG
ACTR3C	TGGGTGAACGTACATTAACG
ACTR5	GAGCGCAGCATCCAGCGCAG
ACTR5	GCAGCCTGGAGCCACTGCGC
ACTR5	GGGTCGTTCCAAGTCCGCGC
ACTR5	TCAGCTGGAGGAGACGCTGG
ACTR5	TGAGCACAGCTACATCGCTG
ACTR6	GGAGCTTACAACGCCAAAAT
ACTR6	GGATGTAAAAGAGTCCAGAA
ACTR6	GGATTACCTTTTGAAAAGGG
ACTR6	GGGATGTTCAGAGACAAGTT
ACTR6	TGAGATGACGACCTTAGTGC
ACTR8	GAAGGGCGGCGAGAAGGAGA
ACTR8	GAGAACGGAAAGGAGAAGGG
ACTR8	GAGAAGGAGAAGGAGCAGCG
ACTR8	GGACAGTTGGCTCCTAAGGG
ACTR8	GGGTGATACGGAGAACGGAA
ACTRT1	AGACGGAGCTGATGACATGG
ACTRT1	AGCGTGGACTGGTAACAGGA
ACTRT1	CTACCTGTCTAATCATGCGG
ACTRT1	GGTGGTGGACAGTGGAGATG
ACTRT1	GTAGAAACCAGGCACACTGA
ACTRT2	AGCGTGGCCTGATCACAGGG
ACTRT2	ATGGAGCTGACCATGTGCCG
ACTRT2	GAATTTCAGGTGCCCCACGA
ACTRT2	GAGGGCTCCGTTGCAAGCAG
ACTRT2	GGAGGCCCTGTACAAGCAGG
ACTRT3	ATGTTCGGGTAGATAAACTG
ACTRT3	CGGCTCGGGAATGATCAAGG
ACTRT3	GAACATTATCGGCCGCGCCA
ACTRT3	GAACCACTGCCAGCTACCGG
ACTRT3	GGTGGTGATCGACAACGGCT
ACVR1	ACAGTGGTCCTCATTACCGC
ACVR1	ACGGCTTGGCCAGGGGACGG
ACVR1	AGAGCAATCATGATAAGCAC
ACVR1	AGCACTGCTGGCCTTCACAG
ACVR1	GAAATTCTGTGTTCCAGGGA
ACVR1B	GAACAGGAGGAACACCGGGC
ACVR1B	GAGCTGGTAGGCATCATCGC
ACVR1B	GCGCACCTGCATCCCCAAAG
ACVR1B	GGAGAGACACATCTCACATG
ACVR1B	GTAGTCAGTGTAGCAGCAGT
ACVR1C	CAGCTTGATCATTCCAGCCA
ACVR1C	CTGGCGCTCTCAATTGCTAG
ACVR1C	GCATCAGTCATGCTAACCAA
ACVR1C	GCTAACCAATGGAAAAGAGC
ACVR1C	TAAACCCCTTACCTGTTGGA
ACVR2A	AAACCTAGTAATGGAGAAGG
ACVR2A	ATGGTGACAAAGATAAACGG
ACVR2A	GACTCTAGGACAAACAGTCA
ACVR2A	GAGTTGGAACAAGTACAGGA
ACVR2A	GGTGTACAGGCATCACAAGA
ACVR2B	ACAGCAGCAGAAGTACACCT
ACVR2B	GCGATCCCCAGAGGAGGGCG
ACVR2B	GGAGCGCTGCGAAGGCGAGC
ACVR2B	GGCCAGCACCGTGAGCAGGG
ACVR2B	GGCGTGGGGAGGCTGAGACA
ACVRL1	GCATCAGAAGGCCTTTCCTG
ACVRL1	GGGCTGCGGGAACTTGCACA
ACVRL1	GTAGTGCTGGTGCGGGAGGA
ACVRL1	TGTGAGAGCCCACATTGCAA
ACVRL1	TTGCACAGGGAGCTCTGCAG
ACY1	GACCAGCAAGGGTCCCGAGG
ACY1	GATGGAGGAGAGTGTAGGGT
ACY1	GCGCAGCGCCATGACCAGCA
ACY1	GCTGGACAGTGCGGATACGC
ACY1	TGGCGGAAGAGCGTCACCGA
ACY3	GAGAGCTGAACCAGCTGCTG
ACY3	GGTCATGGTCCACGTAGCGG
ACY3	GTAGCGGCGGCAGCCGGATG
ACY3	GTCACAGCCACGCGACGCAG
ACY3	GTTGGCCAGCACAGGCACAG
ACYP1	AAAGCTGGGATTGGTAGGCT
ACYP1	ACAGGTTTGAGCATGGCAGA
ACYP1	AGCTTTGCTACCAGTTATGC
ACYP1	AGGAAACACCCTGATATCAG
ACYP1	TGGGTCCAGAACACTGACCG
ACYP2	CGAGGTGTTCGGAAGAGTGC
ACYP2	CGCCCAGTCACTCAAATCCG
ACYP2	GAAAATAGGAGTGGTTGGCT
ACYP2	GAGTGACTGGGCGGTAGACA
ACYP2	TGAAGCTAGGAAAATAGGAG
ADA	AGAGGGCGTGGTGTATGTGG
ADA	AGGGGACCTCACCCCAGACG
ADA	CCTCCCAGCTAACACAGCAG
ADA	GTAGAGATGAAGGCCAAAGA
ADA	GTGGTGGCCCTAGTGGGCCA
ADAD1	CGATAACTACACCCACAGGA
ADAD1	GATAAAACAACAGGTTCTGC
ADAD1	GGACAGGCCGTAACTTTCTG
ADAD1	GGATGGTCCTCAGAAAGTTA
ADAD1	GGTTCTGCAGGGAAAGGAGG
ADAD2	ACAGATGGGGAAGGCCCCGA
ADAD2	GAAGGAGATCTACAAGCTGG
ADAD2	GACACGGCCTGGCTGGCAGG
ADAD2	GGAAGAGCAGGAAGATGCCC
ADAD2	GGACAGTGGGCCTGGGGCAG
ADAL	AGGTGGCCCTTTAGTAGCCA
ADAL	ATAGCAGTTGACAGAAGAGG
ADAL	CAGATGACTGTGATTGACAA
ADAL	GCGTCAAGTACCTGGAACTA
ADAL	GGAGACTGTAAAACTTGCCG
ADAM10	GAAGAAGGAAGTTTTAGCCA
ADAM10	GGATTCATCCAGACTCGTGG
ADAM10	GTAATGTGAGAGACTTTGGG
ADAM10	GTACTTGGTCTGGCTTGGGT
ADAM10	TCTGCTCCTCTCCTGGGCGG
ADAM11	GAGACCACTGCTACTACCAG
ADAM11	GCAGGTGGAGAGGGCGGCGA
ADAM11	GGAGCGCCACTTCAGCCGGG
ADAM11	GGGTCCGCCAGGAGCCACCA
ADAM11	GTCCTGCTGGAGCTCTGCGA
ADAM12	GAAGAAGCTGAAAAGCGTCC
ADAM12	GAGGTCCCCACTCCCAACAG
ADAM12	GCAGGGCGCGAGCAGAGCAC
ADAM12	GCCCATGTCTGAGAGGGTGG
ADAM12	GGGGTGAGCTTATGGAACCA
ADAM15	AGAGTCAGAGAAGGCCCCGA
ADAM15	GAAGCTATACCCTGGAGCAG
ADAM15	GCAGGTGCAGATGGACACCC
ADAM15	GGAGCGGCCAGGAAGGCAGA
ADAM15	GGCTGGTACCACACCAGGGT
ADAM17	ACAAAATTTCAAGGTCGTGG
ADAM17	CCGAAGCCCGGGTCATCCGG
ADAM17	CTATGGAATACAGATAGAGC
ADAM17	GTAGACAGAGAACCACCTGA
ADAM17	TCTCCCAGAGCAAACAGCCA
ADAM18	ATGACAGTGAAGTTTCAGAG
ADAM18	CAGATGCATTGCCATTACCA
ADAM18	CGGCAGCATATCCTTGGTAA
ADAM18	GAGGGCGAGGAGAAGGAACA
ADAM18	GCAGTCTTCCAAGCTCAGTG
ADAM19	GAGCCCCTCCCTGACAGCAA
ADAM19	GGAGACACCTTTGGAAACTG
ADAM19	GGGAGGCAGATCCAGTGCCG
ADAM19	GGTGTCAATGGGCACCGCGT
ADAM19	GTCACGCTCAGCACTTGCCG
ADAM2	AGAATTTCTGCCACTACCAA
ADAM2	GATGCCCAGTCTGAACATAG
ADAM2	TAACTCATTAGCTTCTCCAG
ADAM2	TGCAGACAGCTCCTGAGCAC
ADAM2	TGTACAGACACATTTGGCAA
ADAM20	AAGGTGATCAGCAGGGGCAG
ADAM20	ACAGGTACTAAGGGCAACCA
ADAM20	GGAGAAGTGAAATACTGGGA
ADAM20	GTGACCCTGATGTGCACCAG
ADAM20	TCTGGGGATCTGTGTCCTGG
ADAM21	AGTGACTCTGATGTACACGA
ADAM21	ATATTCCTGCAACATAGGCT
ADAM21	CAAGGGGATCACCACTTCCG
ADAM21	CAATTCCCAGCTATGAGATG
ADAM21	GCATTTCACTTCCCCGGAAG
ADAM22	ACAGAGCAGCAAGAAGGGCA
ADAM22	GAGCGGTAGATGAGGCGCAG
ADAM22	GATGGAGCTAGAGAAGAGGA
ADAM22	GTTCACCACAGATTTCGCAT
ADAM22	TGACGGCAGCACCATGCAGG
ADAM23	AGGCGTCAAAGACTCCAAGG
ADAM23	CAACACCAGGGTTGTCCTGG
ADAM23	CGAGCGGAGGCAGCAGGAGA
ADAM23	GCAAGGCTGCAGCCCGCCAG
ADAM23	GCAGGTTGACAGAGCCACCT
ADAM28	AGTGCTATAAAAGAACTCCC
ADAM28	ATGTACCTGCAACAGAGAGG
ADAM28	GCTAGCATCAGCACATGTAG
ADAM28	TCATCCACTGCATAAAAGAG
ADAM28	TGTGGTGATCTCCTTTCCAG
ADAM29	ACAGGAATCACCACATCCGG
ADAM29	ACAGGTACTGAGGGAAACCA
ADAM29	AGGATAACTGGCACCACCAG
ADAM29	GTGTTCACCTACACAGACCA
ADAM29	GTTTCTGGCCTCCAAAGGGC
ADAM30	AGAACATGGGGAACTGCTGG
ADAM30	GAGAAAACGCGCAGATGTCG
ADAM30	GCTACTATAAGCACATGCAT
ADAM30	GGATCATCCTTACATACCAA
ADAM30	GTCTCTTGGGCCACAAATGG
ADAM32	AAGCCTGAAAGAACAACCAA
ADAM32	AATTCAACTGCAGATTCCAG
ADAM32	ACACTGTGCACCTTAAACAA
ADAM32	CGGCCAGCAGCAACCAGAGG
ADAM32	GCACGTGCTGAGTGTGACCA
ADAM33	AAGTCCTTGGAGCCCCGGGG
ADAM33	AGGGAGGTCACAGTCACCCA
ADAM33	CAGGACTCTGGACATTCAGG
ADAM33	GAGCCGACTTAACCTGGCCA
ADAM33	GGCATGACCAGCCTTCCTGG
ADAM7	ACAGAATGGCACATCAACTG
ADAM7	CAAGACATACCTTTAACCTG
ADAM7	CCAGTGAAATACTCAGATGA
ADAM7	GCAAGGAATTTCTTATCCAG
ADAM7	GCCCACCTTAATGATACTGG
ADAM8	AGGCACGGCAACGGACACGG
ADAM8	GAGGTGACGGAGCAGCCTCG
ADAM8	GGACCACAGCAAGAACCCCG
ADAM8	GGTTCACAGCCCCTGAGCTG
ADAM8	TGAGCTGTGGGAGCACATGG
ADAM9	AAAACAGTCGCTAAGAGCAA
ADAM9	ACAGCAACCACCGGACACGA
ADAM9	CGGACACGAAGGGTCCCCGA
ADAM9	GGACTGGAGATTTGGACCAA
ADAM9	GGTGGGCCCAGTCCTCGGTG
ADAMDEC1	GAAACATTGTACTCACCCAG
ADAMDEC1	GTCAAACGTGGTGCTTGCGC
ADAMDEC1	TAGATCACTCAAAAGCCCAG
ADAMDEC1	TGATGGGGATAAGATAAAGG
ADAMDEC1	TGTGGTGTGAAGAGCACTGA
ADAMTS1	GCCGATTCCGCCGCAGGAGG
ADAMTS1	GCCGCCCTCAGCCTCTGCGA
ADAMTS1	GCGGCGAGCAGCAGCAGCGT
ADAMTS1	GCTCCTCGTCCTCCTCGGAG
ADAMTS1	GGTCAAAGGCGTGCAGGCGG
ADAMTS10	CAAGGGTTCTCGGAGCCCGG
ADAMTS10	CACCCGCGTGGACCACAACG
ADAMTS10	CCAGCGGAGGATCTGGCAGG
ADAMTS10	GAAGAGGCGGGACTCGGCTG
ADAMTS10	GTGGCCATCAGCACCTGTGG
ADAMTS12	GAATCATGCCATGTGCCCAG
ADAMTS12	GCAGAAAGTTCCAGAAACCA
ADAMTS12	GCAGGGCACCAGAGTTGGGA
ADAMTS12	GGAGCTGAGCCACCACGGAA
ADAMTS12	GGGCCTGCCAGAATACCACG
ADAMTS13	ATTCCGGCCACACAGAGGGG
ADAMTS13	CCAGGAGAGGAACGAGGAGG
ADAMTS13	GCAGCCCAGGAGAAAGCCAC
ADAMTS13	GCAGGCTCAGCAGCTGCCGG
ADAMTS13	GGATGGGACAGAATGTGGCG
ADAMTS14	ACACTCCAGTCACCTCCGGG
ADAMTS14	GCGACACAGAGCGGAAGCGG
ADAMTS14	GGAGCGGGGCCAGCAGGAGA
ADAMTS14	GGAGTGGGCAGAACCTGACG
ADAMTS14	TGCTGGGCCAGACACCACGT
ADAMTS15	GACCCCGCCAGTAGTAGCGG
ADAMTS15	GCGGCGCAGCGCAACAGCCA
ADAMTS15	GCGGTACGTGGAGACGCTGG
ADAMTS15	GGTTCGCCCGGCGAAAGCCA
ADAMTS15	TGGACCCTTACAAGCCGCGG
ADAMTS16	AAATCATGCACCATCAGCGG
ADAMTS16	AAGGTGAAGAGACTCAACCT
ADAMTS16	GAACGTGGAGACCTTGGTGG
ADAMTS16	GAAGGCCCCAAGCCCACCCA
ADAMTS16	GCAGGTTGAAAGGGCCACTG
ADAMTS17	AGCACGGGCAGGACGAGCGG
ADAMTS17	GCACACGGTGGAGACCCTGG
ADAMTS17	GCAGGCGCTGAGCGAGACGA
ADAMTS17	GCTCACCAGCGAGCACACGG
ADAMTS17	GGTCAGGATGAACCTCTGGG
ADAMTS18	ATGGTGGAAAAGCATGGCAA
ADAMTS18	CAGCAGAGGAGAAGATCCAG
ADAMTS18	GATAATTCCGGCCAGAGCCG
ADAMTS18	GGTGGCAGACAAGAAAATGG
ADAMTS18	GTGACTGCTCAAAATCGCCG
ADAMTS19	ACAGGTCCCGAGAGAAGGCC
ADAMTS19	ACGGGCTCCTCCAAAGGCAC
ADAMTS19	GAGTCGCAGGAGCTGCCGCG
ADAMTS19	GCTTCTTTCAGCACCTGTGG
ADAMTS19	GGAACCCCAGCTGGTAAAGG
ADAMTS2	GAAGCTCGGGGTCCGGACCG
ADAMTS2	GCAGTTGCTGAGCGCCACAG
ADAMTS2	GGCAGCTACGTCCAGAGCAG
ADAMTS2	GGGCCGCTTGGTGTCCCACG
ADAMTS2	TAGAGACAGCTCCCGAGCAG
ADAMTS20	ATAGTGGGTTCGGAACGGCA
ADAMTS20	GCCGTCGTCAGCTTATGCGG
ADAMTS20	GGCCAGAAAGGATGCATCGG
ADAMTS20	GTGCACCTCGGTGTAGCCGG
ADAMTS20	TTGACTAGGCCAAGAAACGG
ADAMTS3	AATGAGACGCCGCAGACACG
ADAMTS3	ACAGTTGCTGATGGCAACAG
ADAMTS3	GAGATATAGAGAGTATGAGC
ADAMTS3	GAGGTTAGGACTTCAGCTGA
ADAMTS3	GGAAAGAGGTAAACAGATGG
ADAMTS4	CAGGCGCCTGAGCTGCTGGG
ADAMTS4	GACAGGCTCGCATCCCGGGA
ADAMTS4	GCCAGGCACAGAAGCTGCGC
ADAMTS4	GCGGCACAACAGCCTGGCAG
ADAMTS4	GGAGACGCTGCTACTAGAGC
ADAMTS5	GACCAACTCTACTCCGGCGG
ADAMTS5	GATAGAAGCAGTGGCTCCGG
ADAMTS5	GCGGCTGCTGCAGCAGTCGG
ADAMTS5	GCTCAGGACCGCAGACGTGG
ADAMTS5	GTTTCGCAGCTGGCGCGCGG
ADAMTS6	AAAATGCTTGGAATCCTCTG
ADAMTS6	AGTGGCAGACAAAATGATGG
ADAMTS6	CAATGGTAAAAGCTGAACCC
ADAMTS6	GAGAACTGTATGAAAGCCTG
ADAMTS6	TAAGAACTGCATTATCGTGG
ADAMTS7	GAGGACGCCAGGTGGCACCG
ADAMTS7	GCGGCGTCGTACAGGAGCTG
ADAMTS7	GCTTTGTGAGCGAGACGCGG
ADAMTS7	GGAGTACCACGGACAGCCGC
ADAMTS7	GGTCGGTCAGCAAAGAGAAG
ADAMTS8	AGCAGGAGCGGAGGCCACCG
ADAMTS8	CAGGCGGTGCGGCTGAGCCA
ADAMTS8	GGAGAGAGGAGACCACCAGG
ADAMTS8	GGAGGAGAGCCAAGAAGAGG
ADAMTS8	GGAGTTCACCATCCAGCCGC
ADAMTS9	AGGAGGGTGACAGTGAACAG
ADAMTS9	GAGGAGGCGAAGGCAGGCCA
ADAMTS9	GATGGGGAGCCCAGACGCCG
ADAMTS9	GGATGAACAAGAAGATGAAG
ADAMTS9	TCCACTTCAAAAGAACGCGA
ADAMTSL1	CAAGCATGGAATGCTGCCGT
ADAMTSL1	CAGGACCGCACGCTCCGAGG
ADAMTSL1	GCAGCGCCTCAGAGAGTAGG
ADAMTSL1	GGAGCAGGAAAGCCAGAAAG
ADAMTSL1	GTGTGCCAGGAGTTGCCCGA
ADAMTSL2	ACAACGGGCGGACGCACCAG
ADAMTSL2	GAGACATCCAGATTGTAGAG
ADAMTSL2	GGACGGGAGGAGCTTCCGCG
ADAMTSL2	GTGGGGTGACATCCCAGGAG
ADAMTSL2	TAGCAGCTGCACCCACGTGA
ADAMTSL3	GAGAAAGTGCAAACTCGGGA
ADAMTSL3	GCAACTGGGAAGCAATGCCA
ADAMTSL3	GGGGCTCGTCCAGGAAGCCA
ADAMTSL3	TATATGACCTTACCTGCGGG
ADAMTSL3	TCTTCCAGAAAACTTCCCTG
ADAMTSL4	ACTGTGTCCTGTACAAGGGG
ADAMTSL4	GAGGGAGGGGCAGACTCGGG
ADAMTSL4	GATCCAAGCAGAGCTGAGGG
ADAMTSL4	GCTGAGGGTCAGGCTCCAGG
ADAMTSL4	GGACATAGAAGCGGAAGCCA
ADAMTSL5	CAGCGGGTCCAGGACACCCA
ADAMTSL5	GCAGGAGGTTCTGGAAGAGG
ADAMTSL5	GGCTTACTGGCAACTGGCAG
ADAMTSL5	GGGCCCACAGGAAGAGCAGG
ADAMTSL5	GGTGGGGCCTGGGGAACAGA
ADAP1	ACAGGCTCCTTCGAGAGCAG
ADAP1	CGTGGGCCGGTAGTAGAAGG
ADAP1	GCTCTCCAGGAACTACCTGA
ADAP1	GGAATGCCACCTGCAGGTAG
ADAP1	TGAGCTGCTCGGGAATCCAC
ADAP2	ACTGGGCCTCTTACAAGCTG
ADAP2	ATCGCGAGCGCAACAAGAAG
ADAP2	CGAACTTGGCCTTCACACGG
ADAP2	GCTGCTTAAGGTAACCGAGA
ADAP2	TGATGTCAGGGAAGTTACGG
ADAR	AAGGATGTGGCTGAAGGGGT
ADAR	AGAACGCATGGGTTTCACAG
ADAR	CATGAAGGCCCTGCATGGGG
ADAR	GCTAGAGGAAGCCAAAGCCA
ADAR	TGAATTCAGCAGCAAAGCCA
ADARB1	AGAAAAGGAGGAAAACACCA
ADARB1	AGTACCGCCTGAAGAAAAGG
ADARB1	CAGAAAGCGGCCCCTGGAGG
ADARB1	GAGGGCTCTCAGCTCTCCAA
ADARB1	GCATCAGGGCGTTCTTGGGG
ADARB2	AATGCAAGTCCAAGAGGAGG
ADARB2	GAAGAGGAAGCGGCCGCTGG
ADARB2	GGTGGCGCCCAAGAACGCGC
ADARB2	TCCAGGTACCAGCAGCGCGG
ADARB2	TCCTGGCATCACAAACACGG
ADAT1	GAAGTTGTGTCAATGGGAAC
ADAT1	GGAACAGGAACAAAATGCAT
ADAT1	GGATCAGGCTGCCCAAGAAG
ADAT1	TAGCTGAGCAATCTCATCCG
ADAT1	TGAGTGGACATTATTGGCAG
ADAT2	CGCGTGCTCGGTGTCGGCAG
ADAT2	GAGCACGCGCCGCTTGCAGC
ADAT2	GCACCCAAGCCAGCTGCAAG
ADAT2	GGAGACCGAAAAGTGGATGG
ADAT2	GTGGCTGGGTATGGAGGCGA
ADAT3	GACCAGGGGCCAGTTCGAGG
ADAT3	GCTGAGGATGGAGCCCGCCC
ADAT3	GCTTCTCGGACAGGACAGGG
ADAT3	GGAGAAGAGCCGCCCAGCCA
ADAT3	GGAGCTCAGCCAGCGAGCGC
AZIN2	CAGTACCCGAGACCTGCTGA
AZIN2	GCTGAGCTTTGACAATGAGA
AZIN2	GGACTTTGTGATGGTGGAGG
AZIN2	GTCAAGTGCAACAGCAGCCC
AZIN2	TGAGATGGAGCTGGCAAAGG
ADCK1	AGGTCCAGCACCCAAAGGTG
ADCK1	GAGGGGTGTCATCGAAGCTC
ADCK1	GCTGCATGATGGGCGGACGG
ADCK1	GGTGCGGGCTCAGAGCTCGA
ADCK1	GGTGGGCAGAGCAGTTGCTA
ADCK2	AAGCAGGTGGAGCCAGAGGG
ADCK2	AAGGGTCCGCTGCAGCGGGG
ADCK2	GAATTTCACCAACAGAGCGC
ADCK2	GCTCAGTGTGAGTCCACGGG
ADCK2	GGTTGGGCCTGAGGTCTCGG
COQ8A	CAGGAGCTGGGCCCTCGCTG
COQ8A	GAAAACTCTCAACAACGACC
COQ8A	GAACAAGCAGCACAAACAGA
COQ8A	GCAGCACTTGGGCATCGGAG
COQ8A	GTTGGCCCTGCCCAGAGGGG
COQ8B	GCGCCGACTTCATGCCCCGC
COQ8B	GCTAAGAAGTCCATGCCAGG
COQ8B	GGAGGACATTCGCAGGGCAC
COQ8B	GGGGTAATGATACCTGGGGC
COQ8B	TGGGAGAGGCCTGGGTGAGG
ADCK5	CCAGCCCCACACCCCTGTGG
ADCK5	CTGAAGAACACAGCAGGGGA
ADCK5	GAGGAAGGTGCTCTCCACCG
ADCK5	TAGCGGGCTCCGAGGAGCAG
ADCK5	TGCACAGAAGGCAGAAGCCC
ADCY1	GAGGGCATTAAGAACAGCCT
ADCY1	GCAAGCCCAGGACACCACAG
ADCY1	GCTGCAGCTGGGGCACCTGC
ADCY1	GTCCCATCTCCACACAGCAG
ADCY1	GTTGACGCGAGTGCCCGGGG
ADCY10	AATCCCACTGGCAACACCGA
ADCY10	GAAGATGATGATCAAGACCC
ADCY10	GAAGTCTGTCACCTCACAAG
ADCY10	GTCCCTACAAAAGTATGTGA
ADCY10	TGCACAGGGAATGTTAACGA
ADCY2	CATGTGGACTAGTTCTCCCG
ADCY2	GAATGGCGCTTATAAAGTGG
ADCY2	GCGGTTGGCAATGATGCCCG
ADCY2	GCTGCCGGCCCACATCGCCA
ADCY2	GTACCGGGTCATGCGGACCG
ADCY3	CGGCTTGCCCGACTACCGGG
ADCY3	GAAGCGAGGCAGGCACAGGC
ADCY3	GCACCGCAAGGCCTTCCTGG
ADCY3	GCGTCCTGGGCCAGAAGCGC
ADCY3	GGACATGATGCCCACAGCGA
ADCY4	ACTGCGGGCAGCCACTGGCG
ADCY4	CACACTGGCTAACCACATGG
ADCY4	CAGCAGATGCGAGAGTGAGG
ADCY4	CAGGCGAGTGCACATCACAG
ADCY4	GCTCCCTGCACTCACGCCGG
ADCY5	CACGCTAGCCAACCACATGG
ADCY5	GCAGCGGGAGAACCAGCAGC
ADCY5	GGGCACAACCCACCACACTG
ADCY5	TACGAGGTGGAGCCAGGCTG
ADCY5	TCTGCTCCCCAGGAACGCCC
ADCY6	ACAGCCTGGGGTGAACGCAA
ADCY6	GAGCAGCCTGACGCTGCTGA
ADCY6	GAGGTGACAACGACAGCGGG
ADCY6	GGATGAACGGAAAACAGCCT
ADCY6	TGGGTGGCTCTGCATCCCGG
ADCY7	AAGAACCGAGCACCAGGAGG
ADCY7	AGGGTGGAGGATGCCAGCCA
ADCY7	GACGTACATCAGCACAGAGA
ADCY7	GAGGGCCACGCAGGCAGTGG
ADCY7	TAGCCGGGTGCACATCACGG
ADCY8	AAAGCCTCGGACCCTGCGGG
ADCY8	AAAGTCTTCCCGGAACGCAG
ADCY8	ATGGAAATGACCGCCAGCCG
ADCY8	GCCGAGTCGCCTGACAGCTG
ADCY8	GCGGCTGCTGTGGCAGACGG
ADCY9	CGACTCGGTGAACCTGGAGG
ADCY9	GAGGCCCTCTCGAACAGCTG
ADCY9	GAGGTGAGCTGCGACTCCAG
ADCY9	GCTGCATCACCACAGCACCG
ADCY9	GCTTCCCGCAGACCCAGCGC
ADCYAP1	AGGCCTCGTTAAGGATCCCG
ADCYAP1	CCAGCACCTACCTGATCCCG
ADCYAP1	GAAGAGGCGTACGGCGAGGA
ADCYAP1	GAGCCATCGAAGTCTGGCAG
ADCYAP1	GATTATCCCATAGACCAGCA
ADCYAP1R1	GCAGTCAGAATGCATGGCAG
ADCYAP1R1	GGCATCAAAGTAATGAGGGA
ADCYAP1R1	GGTGAGCCGGAACTGCACGG
ADCYAP1R1	TGTGCCTGGAGAAGATCCAG
ADCYAP1R1	TGTGGGACAACATCACGTGT
ADD1	AAGCCAAGTCCCGTTCCCCA
ADD1	ACAGTTTTCAGAAGCAGCAG
ADD1	AGTTGGAGAGAGCGTTGAGG
ADD1	CCACAGCCCCTCACAAGGAG
ADD1	GACCAGAGTGAACTCCGAGC
ADD2	CATGCGCCTTCGCAACCGGG
ADD2	GGGCAGCAGCTGCTTCCCAG
ADD2	GGTGAACATTCTGGGAGAGG
ADD2	GGTGCTAAGAAACCATGGAG
ADD2	TCAGGGAGTCAGCTGTGTGG
ADD3	AAAACTGACATACTGAGAGG
ADD3	AAGGATCCCACATTTCATGG
ADD3	AGGGTCACTTGAAGAACAGG
ADD3	GAGGAGTGGTAATCACGCCT
ADD3	GTGTTGAATAGATTGCAGCA
ADH1A	ATGGTGGCTGTAGGAATCTG
ADH1A	CCAGTGTAAGCAATCCTCAG
ADH1A	CCATCCTGCAGGGTCCCCTG
ADH1A	CCATGGTACCACTAACCACG
ADH1A	CTGTGGCACAGATGACCACG
ADH1B	AGAAACGACATGAGCACAGC
ADH1B	CCAGGTTGCCACTAACCACG
ADH1B	CTGTCACACAGATGACCACG
ADH1B	CTTTTCCATTGAGGATGTGG
ADH1B	GGTGCCAAGGAAGTGGTGAA
ADH4	AATGCGAACTTCATGAGCCT
ADH4	CAAGCCCCTTTGCATTGAAG
ADH4	GGAGTGACCAACGTCAAACC
ADH4	GGCTGCAATCAACAATGCCA
ADH4	TACATTCTCTCAGTACACTG
ADH5	CTAACCTTTGCCAGAAGATA
ADH5	CTGATAGATCATTGCCACTG
ADH5	GCTGGAATTGTGGAAAGTGT
ADH5	GGCTCATGAAGTTCGAATCA
ADH5	TCAGGGTATAGGCATCGGTG
ADH6	AGTGGCCCCACCAAAGGCAA
ADH6	ATCTTGGGCCATGAAGGGGC
ADH6	GAGGTACATTCTCCACACTG
ADH6	GATGCAAAGCAGCCATACTC
ADH6	GGAGTAAGCACAGTGAAACC
ADH7	AATGCAAAGCAGCTGTGCTT
ADH7	GGAGTGACTACAGTGAAACC
ADH7	TACATTGTGGCAGAAAGAGA
ADH7	TACATTTACCGAGTACACAG
ADH7	TACTGGTGTTCATGAAGTGG
ADHFE1	GAGAGCCATCAAACCCACAC
ADHFE1	GCACAGGAGGGAGCTTGGAG
ADHFE1	GCCTATGTTGCTGTCGGTGG
ADHFE1	GGGGATGCCATTCTTCACTA
ADHFE1	TAGGAAATCAGAATGAGGGC
ADI1	CTGGTATATGGACGACGCCC
ADI1	GAAGAGAGAGGAACTACTCC
ADI1	GAGATCCGCTACATCCTGGA
ADI1	GCTGCTCCAGGCCCACTGGG
ADI1	TAGAAAAGATCCGAAGAGAG
ADIG	AATGTGAGGTCGTTCACCAG
ADIG	ACAACAGCAAACCCACAGGG
ADIG	CTACGCTTCTTACTTAGCCA
ADIG	GAAGTACCCTTTGATGCCGC
ADIG	GGAGGCAGAACCAGAAAACC
ADIPOQ	GACCAGGAAACCACGACTCA
ADIPOQ	GACTCCGGGCCCTTGAGTCG
ADIPOQ	GGCAGGGGAAGCAGGACTCC
ADIPOQ	GGCCTGCACAGGTTGGATGG
ADIPOQ	GTTGGATGGCGGGCATCCCA
ADIPOR1	CCTGCAAGCCCACCACGCCA
ADIPOR1	GAAGATGACTTACTTTGGGT
ADIPOR1	GGGACCCCTGCTAGAAGAGA
ADIPOR1	TAACAGGGAAGCTGACACGG
ADIPOR1	TTGAAGCAAGCCCGAAAGGA
ADIPOR2	CAACTGGATGGTACACGAAG
ADIPOR2	CATGATGGGCTTGTAAGAGA
ADIPOR2	GAAGCTCCTCAGGAAGATGA
ADIPOR2	GCCAGGTATGGGAAGGTCGG
ADIPOR2	GGTGATAATGACAGCCACCA
ADIRF	ACAGGTGGAGGGGACCGCCC
ADIRF	ATCCTCACCGGCTTCCTGGG
ADIRF	CCCGAAGCCATGGCAAGCAA
ADIRF	CTGCAAGCCCTTGCTTGCCA
ADIRF	GCAGGACCTGAAGCAACAGG
ADK	AAAGTCGAATATCATGCTGG
ADK	ACAGCAGAGATGTCAAGCAG
ADK	CATGCAGCACAAGTTCCTGT
ADK	GAGCAGAATGAGCAGCCAAC
ADK	GTAGTAATGAGCATCCACAT
ADM	AATAAGTGGGCTCTGAGTCG
ADM	ACCCAGGTACATCAGGGCGA
ADM	AGCGGTGTCAGCGCCTAGGA
ADM	CGCTCGGTTGGATGTCGCGT
ADM	GTCGTGGGAAGAGGGAACTG
ADM2	ACCCGCGACCCGTCAAACCC
ADM2	CAGGGAGCTGCAGGCAGAGG
ADM2	CGCCATGGCCCGGATCCCGA
ADM2	GAGGCTGATGCAACCCAGGG
ADM2	GGCTGCGGGACAGCGAGCCA
ADM5	AGAAGGCGAGGAGCAACAGC
ADM5	CCCCTTGGGCGGAGAAGGCG
ADM5	GCAACAGCAGGATGAGGATG
ADM5	GGGACCTGGACACTGCAGCC
ADM5	GGTGGGTCCGGCATACGCCC
ADNP	CAAGATTGTTGACAGGAAGT
ADNP	CATGGGAGGATGTAGGACTG
ADNP	GATTGGGCACACAAATGTAG
ADNP	GGAGTCAAATCTGTAGGCCA
ADNP	TTGGCAGTTTAAGAAAAGCC
ADNP2	CAGCTGCAAGGAGTTACTGA
ADNP2	GGAACCTTCTGGAAAGAAAG
ADNP2	GGAATGAGTGAGGCTTCCAG
ADNP2	GTGGGATTGGCCAGCAGCAG
ADNP2	TATTGGGCTTGACAGCTGCA
ADO	CGGGTGGTCGTGCAGCGGGA
ADO	CTACATGCACATCTACGAGA
ADO	GCTGCAGTGTGGCCTTGCGC
ADO	GGAAGGTGAGGCAAGCCTGG
ADO	TCTTGAGCAGGAACACGCCC
ADORA1	CGACACGATGAAGCAGAAGG
ADORA1	GAACGTGCTGGTGATCTGGG
ADORA1	GCGGTGGCTGATGTGGCCGT
ADORA1	GGCCTGGAAAGCTGAGATGG
ADORA1	TGAAGGTGAACCAGGCGCTG
ADORA2A	AGCACACCAGCACATTGCCC
ADORA2A	CAGGATGGCCAGCACAGCAA
ADORA2A	GGAGCTGGCCATTGCTGTGC
ADORA2A	GGTGTACATCACGGTGGAGC
ADORA2A	GTACACCGAGGAGCCCATGA
ADORA2B	AGTGTTCGCCGTGCCCACCG
ADORA2B	CAACGTGCTGGTGTGCGCCG
ADORA2B	GGACGCGCTGTACGTGGCGC
ADORA2B	GGTCATCGCCGCGCTTTCGG
ADORA2B	GTTGCCCGCCACCGAAAGCG
ADORA3	CAAGTATCGGTCCACAGCGA
ADORA3	GACAATGAAATAGAAGGTGG
ADORA3	GGAATGATAGAATGCACCCA
ADORA3	GGCCAGCAAGGACATGATGG
ADORA3	GTGTGTTTTCACAGATGCCA
ADPGK	AACTTTTCACGACATTGCCC
ADPGK	ATCAGAGTTCCCAGGAGCCC
ADPGK	CCTGGGTCCCCATGGCGCTG
ADPGK	GCACTCACCCCACTGCCACG
ADPGK	GTACGCGGGCTTCCTGGCGC
ADPRH	AAGTGGGAGTTCCTCCAGGA
ADPRH	CGGGCAAGCCCAATGGCTGG
ADPRH	GTATCTTCTCCCCATCCTGG
ADPRH	GTGCAGCTGGAGATGCCCTG
ADPRH	TGGGGTACTACAATGGGAAG
ADPRHL1	AGGGTTTGGAGCGGCCACCA
ADPRHL1	ATGACCCACAACCATCCCAC
ADPRHL1	GCGGCTGGAGACCCTCATCG
ADPRHL1	GCTCAGGCTTCCAGTACCGC
ADPRHL1	GTACCGCAGGCCGATGCACA
ADPRS	GCAGCCTCGGAAGCGCGAGA
ADPRS	GCGCTGCTCGGGGACTGCGT
ADPRS	GGCTAGCAGGGACTGCACCA
ADPRS	GGGAAAGGCTCCTATGGCAA
ADPRS	GTACAAGAAAGACCCTGACA
ADPRM	AACATCTGCGATGACGCCAA
ADPRM	CAGCTTGGAGATATCATCGA
ADPRM	GTCACTTAGGGCTTCAGGAT
ADPRM	GTTCCAGTTCATCATACATG
ADPRM	TTAATTTCCAAGGAACCAGG
ADRA1A	ACGATGGTTGGGTAGCGCAG
ADRA1A	CTACATCGTCAACCTGGCGG
ADRA1A	GGAGAAGGGCAGCACCGTGG
ADRA1A	GGTCGATGGAGATGATGCAG
ADRA1A	GTACTGCCGCGTCTACGTGG
ADRA1B	CACGATGGCAAAGAGGATGA
ADRA1B	CTAGGGCCGCTGAGAAGGGC
ADRA1B	GCCCCAGCTGGACATCACCA
ADRA1B	GGGCAGTGTGGAGTTGCTCG
ADRA1B	GGTGAAGCTCAACAGCAGGT
ADRA1D	AGGACAACCGGAGCTCCGCG
ADRA1D	CGGCGACGTGAATGGCACGG
ADRA1D	GAAGCCCAGAACCTCCATGG
ADRA1D	GCAGCACAGCACGTCCACGG
ADRA1D	GGTCCACGGAGATGGTGCAG
ADRA2A	ATGATGGCCTTGATGCGGCG
ADRA2A	CACCTGCAGGGAGTAAGGGG
ADRA2A	GGGCTACTGGTACTTCGGCA
ADRA2A	GGTGAGCAGCATGAGCAGGC
ADRA2A	GTTCCGCCAGGAGCAGCCGT
ADRA2B	CCAGTGCAAGCTCAACCAGG
ADRA2B	GCACGGAGTAGGGGTCCTGG
ADRA2B	GGCCACAGCGGCCATAGCGG
ADRA2B	GGCCACCAGGATGTCGGCGG
ADRA2B	GGGCGGCAGCGAGATGACGG
ADRA2C	GAAGAAGGAGCCGATGCAGG
ADRA2C	GACGATGAGGAAGCCCACCA
ADRA2C	GAGCGAGACCAGCGGCGGGA
ADRA2C	GATGAGCCACACGGCCACGA
ADRA2C	GGCCTACTGGTACTTCGGGC
ADRB1	CAGCCGCGGCGTCTTGGCGA
ADRB1	CCAGCGGCCCCACACCACGA
ADRB1	GATGGGCAGGAAGGACACCA
ADRB1	GGAGGCAGCAACGAGGCGGG
ADRB1	GTAGCGGAAGGGCGAGGTGA
ADRB2	CAGACGCTCGAACTTGGCAA
ADRB2	GAATGGGCAAGAAGGAGGTA
ADRB2	GACCCTGTGCGTGATCGCAG
ADRB2	GCCGGACCACGACGTCACGC
ADRB2	GGACACGATGGAAGAGGCAA
ADRB3	GAGTCTCGGAGTCCAGGCGA
ADRB3	GCACAGGGTTTCGATGCTGG
ADRB3	GCGCCACTGGCTGCGAGCTG
ADRB3	GGTGTGGGTCGTGTCGGCCG
ADRB3	GTGGCCAGTCAGCGCCAAGG
GRK2	AGATTTGTCAAAACCTCCGA
GRK2	CAAGATGGCGGACCTGGAGG
GRK2	CACACCTGGAAGAGATCCGG
GRK2	GAAGTACGAGAAGCTGGAGA
GRK2	GGAGAAGAGCAAGGCCACGC
GRK3	CATAGGATTATTGGACGAGG
GRK3	CGAGGTGCTGCAGAAGGGGA
GRK3	GAAATTTGTGAAAGCCTTCG
GRK3	GCAGCCCAGGGAGAACCAGT
GRK3	GGATCGTCCTGCCGGAGCCC
ADRM1	GAGGAGGAGCTGCTCCCTGG
ADRM1	GCTGCTGGAGCAGAAGGGGC
ADRM1	GGCACGGGTGGAAGAGGTGG
ADRM1	GGCGGGAAAGATGTCCCTGA
ADRM1	GTACTTGGTGGAGTTTCGGG
ADSL	GAAACTGGCCTGAGTGCCAG
ADSL	GCTGTGGCTGTGGCTGGCGG
ADSL	GGAGAACATCGACTTCAAGA
ADSL	GGTATAAATTCCGGACATGG
ADSL	TAAACACGAAGCACATCTCC
ADSS2	CGGTGGTGCTCGGTGCGCAG
ADSS2	GCCCGGAGGAAACCGGGTGA
ADSS2	GCGGCATCCTCCCTGCCCAA
ADSS2	GGGCGACGAAGGCAAAGGGA
ADSS2	GTTCGCCGAGACCTACCCGG
ADSS1	AATGTCGAGGAGGGCGGCGT
ADSS1	ACAGGAGGTCGCAGATGCGG
ADSS1	CAACAACGCCGGCCACACGG
ADSS1	GGATGAAGTCACAAAGGGGT
ADSS1	TACCGAAGTCAATGTCGAGG
ADTRP	AAGTATACCAGCTCAGAACA
ADTRP	CTCACAGGAAGGAAAAGACG
ADTRP	GATGTGCTGAAAAGAACCAA
ADTRP	GCATGTAGAAGTCTTCGTCA
ADTRP	GGTGAAAAGCAGGTCTCTGA
AEBP1	CAGGCCGCCCAAGAAGGGGA
AEBP1	GAGGAGCTACCCCAGGAGGG
AEBP1	GCATCGGGCTTCTGGGGCGG
AEBP1	GCCAGGAGGCAGCTGAGCAG
AEBP1	GGCTTTTCGGACCCGCGGGG
AEBP2	AGGCATATGCTGACACACAG
AEBP2	AGTTGAAGCAAGCCTGGCAC
AEBP2	CATGTAGATGGTCAGCGAGG
AEBP2	CCAGCAATGATGAATGGACA
AEBP2	GTAGACAGCACAATTTCCAG
AEN	GAAAGGGGTGGGCAGTGGGG
AEN	GAAGGAGCCGACAGCACCAG
AEN	GCAGACTCAGGGGCCTCCCG
AEN	GCATTTGGGATGGTGAGGGA
AEN	TGTCGCTGCCCCGAAAGGGG
TLE5	CAAGCTCGAATGTGACAAGT
TLE5	GAGTTGCTGGGGTAGGTGCG
TLE5	GCGGTCGCAGGAGTCCGAGG
TLE5	GCTGAAATTCGTCTTTGATG
TLE5	GTGGTGAATTTGAGTTGCTG
AFAP1	GAAGCTGTGCCGCTGAGCCC
AFAP1	GAGGATGTTGGCAATGGTGG
AFAP1	GCACCAGTGGCCCTCCGAGG
AFAP1	GTAATGTTACAGCCTTGGAG
AFAP1	TGAGTCGTATGATGAAGAGG
AFAP1L1	GCAGTGGGCCAAGCAGCTGA
AFAP1L1	GCTGGCGGCTAACCTGGAAG
AFAP1L1	GGAGGCTTGTTGGGGAGCGG
AFAP1L1	GGGCTGCAGGCTCTGCAGGA
AFAP1L1	TGAGTCCTACGATGAAGAGG
AFAP1L2	GAACCTGAGCAGCACAGCAC
AFAP1L2	GAGGTCCCAGAAACCAAAGA
AFAP1L2	GCAAGGACCAGGCTGAGCAG
AFAP1L2	GCAAGTCGGCCCCTTACCAG
AFAP1L2	GGATGCGGAAGGAGTAGAGG
AFF1	CAGGAGTGTGAATGGACTGG
AFF1	CATGGGCCGGACATAAGCCG
AFF1	GGAGGTGCAGATGAGGAGGG
AFF1	GGAGGTGGAAATGTCTGAGA
AFF1	GGGAAACTACGAAGAAGTGA
AFF2	GAAGAAGCAGCGCCTGGAGG
AFF2	GAATCGCAGCATCTGACCCC
AFF2	GGAATTTTCTGAGTGGGCCG
AFF2	GTACTCTAGAGAGTAAGTCA
AFF2	GTGCTGCATGGAGTGAGCTG
AFF3	CAGATAGAAATGCATTACGG
AFF3	GCGGCCAAGCACAGCAGCAG
AFF3	GCTTGAATAGCAGAAAGTGG
AFF3	GTAGTGCTACAGATAGACGA
AFF3	GTGCACTGCACATCATACAG
AFF4	AGAGTGGACATAGTAGCCAG
AFF4	ATTGTGATAAGACAATGCCG
AFF4	GGAGTCTCGTCCCGGAGTAG
AFF4	GTGGCTACTAGAATCATCCC
AFF4	GTTACTGTCCACTGAAGAGG
AFG3L2	AGGTAGGACTCACCGTCCGG
AFG3L2	CGAGCAGCCCTGCCTCCGGA
AFG3L2	GAGGAGCTGCTGTAGGCCGC
AFG3L2	GCTACCACACGCTCTTCTGG
AFG3L2	GGCCCCACAGCCGCAAACAG
AFM	ACAGCAACAGTTAGAAGTGT
AFM	GGAAAAGCTGGTGAAAGACA
AFM	GGATCCAGGGTAGGGAAAGG
AFM	TAACCCTGCCCACACAACCT
AFM	TGTTGCTGTTCATTTTGAGG
AFMID	ATGCAGCAGGCTCTTCCTGG
AFMID	CAGTCGGACAACCCATCGGC
AFMID	CCTGTGTGGACACTCAGCCG
AFMID	GAGGATACTGGCAGAGCGGA
AFMID	TCTGGACAAACGCAACGCTG
AFP	AAACTGACCACGCTGGAACG
AFP	ACTGCAATTGAGAAACCCAC
AFP	GCAGCCCAAAGAAGAATTGT
AFP	GTACATGAGCACTGTTGCAG
AFP	GTGCTGGATTGTCTGCAGGA
AFTPH	ACCATTAGACAATGGAGCAG
AFTPH	ATGTAGCTGATTCAAAGGGA
AFTPH	GATAACAAAGGAGACACTGA
AFTPH	GTGGAGCAGAGACAGAATGT
AFTPH	TGAGTACCAGTAACAAAAGG
AGA	AGAAACGGCACGAGAAGCAC
AGA	AGGCTCTGCCCTGGATGCAG
AGA	GACGACCAGGGGCAGAGGGC
AGA	TGTGAGAGAGAGCAGTGTGA
AGA	TTCGGTGGTCAGGGATGGCG
AGAP1	AGATGGAGTAGATGTTGGGG
AGAP1	CACCAGGGCAGACTTGCCGC
AGAP1	GACGGGCACATATGTCCAGG
AGAP1	GCTGCTGATCAGAGATGAAG
AGAP1	GGTGGACCGACTCGAAGCGC
AGAP2	GAAGGGAACTCAGCTGCCCA
AGAP2	GAGCATCTCCCACCACCCGA
AGAP2	GGCGCAGTTCAGGAATGGAG
AGAP2	GGGGAGAGACAACAGGGAGT
AGAP2	TGAGGGGCCAAAGGCAGAGA
AGAP3	CGAAGCCATGAACTTCCAGG
AGAP3	GATCTCGGCCCGGATGGCCG
AGAP3	GATGCACGGACTCGAAGCGC
AGAP3	GCGCAGCAGCTCGTCTGCGG
AGAP3	GGAGCACGTCATCTCCATCG
AGAP4	AGAGGTGGAGATGGGTGTGC
AGAP4	ATCTCCACCTCTAAAAGCAA
AGAP4	GAGATCTATGAGGCAGGAGC
AGAP4	GATGGGTGTGCAGGCCGATG
AGAP4	GGCAGGAGCTGGGGACAGGA
AGAP5	CACGAATGTGGTGCATGTGG
AGAP5	GACGCTAGGGTGCACACAAC
AGAP5	GAGGTCCTCACCAACTTCAA
AGAP5	GCATCTCCTGGTCACGAATG
AGAP5	GCTGAGGTGACCGTTGAAGT
AGAP6	AGTCAAGCACAATATTCCAG
AGAP6	GACCTATGAGGCAGGAGCTA
AGAP6	GGACCGCTTGCAAACGGGCG
AGAP6	GGAGCTAGGGACAGGATGGC
AGAP6	TCATAGGTCTCAGATTCAGA
AGAP7P	ATAATAGGTGAGCACACCAT
AGAP7P	ATCTCCAGCTCTAAAAGCGA
AGAP7P	CAGGCCAATGTGGCTAGGGA
AGAP7P	CGATGGCCTATCCAAGGACA
AGAP7P	GATGGGTGTGCAGGCCAATG
AGAP4	GAGATCTATGAGGCAGGAGC
AGAP4	GATGGGTGTGCAGGCCGATG
AGAP4	GGCAGGAGCTGGGGACAGGA
AGAP9	GATACCGGGGCTGAAGCATA
AGAP9	GCTCTTGCATGACTGCAGGC
AGAP9	GGCGGGTGCCAAAACTGCGG
AGAP9	TAACTCTTCTGCCAATCCAG
AGAP9	TGGTGGTGCTGGAGATACCG
AGBL1	GCACTGCTGGCTGTGACCAA
AGBL1	GCAGAGCCCAGAGACAGTGG
AGBL1	GCAGCCGGAAGAGAGGCAGG
AGBL1	GCCAGGAAGAACCTATCCCA
AGBL1	GCTGGGAATTAATGGAGCCA
AGBL2	ACACTAACAAACACACTCAG
AGBL2	CAGATAGAAGCCATCAACAG
AGBL2	GGCCATCTTGGAGCCTGCAG
AGBL2	GGGTTTTAGCAAGTTGACAA
AGBL2	GGTTGTTTGCCACTGACAGG
AGBL3	ACTCGGGAATACACAAAACA
AGBL3	GAGACACCATATAAATCCCT
AGBL3	GCCACGTCTTCGTGAACCAA
AGBL3	GTCCATTGAGCCCAACACGG
AGBL3	TCACAAATAAACACACCCAG
AGBL4	AGGATGAGGAACGGTTCCAG
AGBL4	GAGTCTCTATAGAGATGGGA
AGBL4	GGAAGGGGCAGAGCAGAAGG
AGBL4	GGAGTCCACCGAGGAAGCGA
AGBL4	GTAGGATGGACCCATGGAGA
AGBL5	GAATCTAGCCCACGTGGAGA
AGBL5	GATGGGGAAGGGGTAGGAGG
AGBL5	GCAGAAGGCGAAGAAGGTGG
AGBL5	GGGGCGTCAGCCCTGACCAG
AGBL5	GTAGGAGAAGGGGTAGCAGA
AGER	ATGGTGACCCCAGCCCGGGG
AGER	GCTCACCCCAGACACGGGGC
AGER	GCTGAAGCTACAGGAGAAGG
AGER	GGAAGAGGGAGCCGTTGGGA
AGER	GTGCTCAAAACATCACAGCC
AGFG1	GAAGCACCTGAAGATGCTGC
AGFG1	GCCAGAACAAGCCAAAGTCG
AGFG1	GCCGACCGTCATGTTAACGT
AGFG1	GCTGCTTGTGCTACTGGCAG
AGFG1	GGAGCAGGAGGTACACACGA
AGFG2	AAGGGGCCCACTTATACCAA
AGFG2	GACCTGCTGGCTGACATCGG
AGFG2	GGAGCCCTGCACAGGGGTGG
AGFG2	GGGCGCACTCGAAGCAGTGG
AGFG2	GTAGTATTCCTGCAATCCCG
AGGF1	AAAGTCACTGTTCCAACTAG
AGGF1	AGAAGTTGGAACGTGAACTG
AGGF1	GAGGACCGCGCACCTGCGTG
AGGF1	GCCGGAGCTCATGGCCTCGG
AGGF1	GGCCCAGCTAAGGCGGAAGG
AGK	AAACTACTGGTCTCTCCCAG
AGK	GAAAGATCCCCATCGAAGGC
AGK	GATGTGATCATTGTTGCAGG
AGK	GCAATGACCGGCCTTCGATG
AGK	GGGACAAGCCAAGAAACTCC
AGL	ACGCTATGGGAATAAACCAG
AGL	AGAAATGAGAAAAGTGGTGG
AGL	ATACAGCCACAACAGACTGA
AGL	GATAGTCCAAGAGTCTGCAA
AGL	GATTTTCCCAATCCAGAGAA
AGMAT	CATGAGGGACTGGAAGGGGA
AGMAT	GATTCTTCCCGGATGCGGCG
AGMAT	GATTGACATTCACATCGCCT
AGMAT	GGGACAGTCAATCCTAGCAC
AGMAT	GGGCCACGAACTCGGGGCTG
AGMO	CAAGTCCATGGAGAATCCCA
AGMO	GAAGAACCCAGAAGCCCAGC
AGMO	GCATCATCCAGGCGACCTGG
AGMO	GCTTACCATGAGCCATACGA
AGMO	GGGAAACTGAAACATCCTGC
AGO1	AGGGCTTGCACAGACTCCAA
AGO1	GAAGAAGGAGCGGCCCACAG
AGO1	GAGGTGACAATCCCTGGGGA
AGO1	GCATCATCTTCCACATGGCA
AGO1	TGAGGGCTACTACCACCCGC
AGO2	GAGAAGGCCGGACGGACTGA
AGO2	GAGGTCACGCTGCCAGGAGA
AGO2	GCAGACGGTGGAGTGCACGG
AGO2	GCAGGAGAGCGGGCAGACGG
AGO2	GCGTCTGCAATGTGACCCGG
AGO3	ACAGTAGCAACACCGAGCCA
AGO3	ATGGAGTATGGGACATGCGA
AGO3	CGAGGGAAACAATTCCACAC
AGO3	GCCCGACTTGCAGACAGGGA
AGO3	GTTAGAAAACGGCCAAACTG
[truncated: 89,914 more rows]

## Sheet: Hits
Gene symbol	sgRNA sequence
AHSA1	AGACCCACGCTGGATCGTGG
AHSA1	CAGTGTTTTCAGCTTATCCG
AHSA1	GCATCCATTAACAATCGCAA
AHSA1	GCCGATGGCCAAGTGGGGTG
AHSA1	GGGGTGAGGGAGACCCACGC
BAZ2A	AGGGCAGCCACCGATGGCAG
BAZ2A	CAAGAGGGAAAAGAAGGAGA
BAZ2A	GAAGTCCCCAAGGTGAAACG
BAZ2A	GAGAACTGGGAGAGAAGGGG
BAZ2A	GCTTCATCCTCTTCCCACAG
CBLL1	AAATTACCTTCATCACCAGG
CBLL1	AATAGTTCTGGATCCTTGGG
CBLL1	AGCCGAATCATGGATCACAC
CBLL1	GAAGAACGGTATGACTGTAA
CBLL1	TATAAACAGGATGCCTGCAA
CENPT	CAAACAAGGACGATAGCCAG
CENPT	GAAACTGGGCTGGTTTCCCA
CENPT	GCAGCACCTGGTGAGGGAAG
CENPT	GGCCAGCAGACCTGGAGCCA
CENPT	GGTCGCAAGACACAGAGCAG
DCTN4	AAGCTGTGTGGAGATGCTCG
DCTN4	AAGTCCGGCAAGGGTACTGA
DCTN4	GCAGCTTGCTCAGAAAGAGA
DCTN4	GCTCGTGGCCCGAGTAGAGA
DCTN4	GTAATAGGCTTTCTTCATGG
DNMBP	GAAGAGCTGGACTTCAGGGA
DNMBP	GAGGGTCGCACCACCAAGGG
DNMBP	GATGCTGGAGAAGAGAGCCA
DNMBP	GCTGCTTGAAATCTACGAGA
DNMBP	GGAGTACAGGGACGAGGTGG
ELK1	CTGCTGAGAGAGCAAGGCAA
ELK1	GCAATGGCCACATCATCTCC
ELK1	GGATGGTGGTGAATTCAAGC
ELK1	GTGAAGTCCAGGAGATGATG
ELK1	TGGACCCATCTGTGACGCTG
EPS8L1	ACCGCCAGGTCAGGACCCCG
EPS8L1	GAGGCTGCAGAAGTCGGCGG
EPS8L1	GCAACAGCTCCGGAGAGGAG
EPS8L1	GCGGGTCTCACCATCTGCAG
EPS8L1	GTGATCAGCACCGTAGAGCG
FOS	AATGAAGTTGGCACTGGAGA
FOS	AGAGAGGCTATCCCCGGCCG
FOS	CGACCAGTCCGGACCTGCAG
FOS	GCCACGGAGGAGACGAGGGC
FOS	GTCGAGATGGCAGTGACCGT
INTS2	AAAGTCTTGGAGGAAGGCGC
INTS2	ATTAGGCATAAACTTGGAGG
INTS2	CCACTCCAGAAAGAAGGCGA
INTS2	GTACAGACGTAAGAGTGCAC
INTS2	GTCAAAGCCACACCAAGGCC
MAPK1	CCCGGCAGCCAACATGGCGG
MAPK1	CCGCGGGCAGGTGTTCGACG
MAPK1	CCTACTGCCAGAGAACCCTG
MAPK1	GCAGCAGGTTGGAAGGCTTG
MAPK1	GGTGGTGTTGAGCAGCAGGT
MBNL1	AGTATGTAGAGAGTTCCAGA
MBNL1	GACTTGCTCACGGCCAGACA
MBNL1	GCAGAAGAACATGGCCATGT
MBNL1	GGACACAAAATGGCTAACAC
MBNL1	TCAACTTGGCAGCTTTTCGA
PAPOLG	AACATGCTAGGATTCCTTGG
PAPOLG	ACAGTAGCCACAACAGAAGG
PAPOLG	AGATGCCAAACTAATTGGGG
PAPOLG	TCTTGCAACTAGCATTGCCC
PAPOLG	TTGCCCAGGAGACACCACCA
POLR2I	CGCGTCGCCATGGAGCCCGA
POLR2I	GAACCGCATTCTGCTCTACG
POLR2I	GAACTGTGATTACCAGCAGG
POLR2I	GCCCGACGGGACTTACGAGC
POLR2I	GTATTCGCTTCTGCCAGGAA
PPP2R2A	AAAATCCAGTCTCATAGCAG
PPP2R2A	AAAGGGACAAAAGACCAGAA
PPP2R2A	CTAGCAACAGGAGATAAAGG
PPP2R2A	GAGGAGGGAATGATATTCAG
PPP2R2A	GTAGATGATGATGTAGCAGA
PRKCD	CCAGTGTCTGAGGTGACCGT
PRKCD	CCTGTTTGATGGCTCCGCGG
PRKCD	GAGCGCTGCAAGAAGAACAA
PRKCD	GATGCGCAGGAACGGCGCCA
PRKCD	GGCCAGCACCGACACACCCA
PRPF31	GAAGCGGACATACCCCTGGG
PRPF31	GACACAGCTGGATCTTTCCG
PRPF31	GAGGAGGAAGGAGGAAGCTA
PRPF31	GAGGCAGCAGAAGAGGAGGA
PRPF31	TCACCGCCTCCACCACCCAG
PRR12	GACAGGAACTACCCCAGCGC
PRR12	GAGGGCTCCCCACCACCCAG
PRR12	GGAGGACTGCTCGGCAGCGG
PRR12	GGGCGGGATGGAGTTACGAG
PRR12	TTGGTGGCATAGCTTTGCAG
RASGRP1	CAGCTTGACAGACACTATGG
RASGRP1	GAAAGACTTGAACTCAAGGT
RASGRP1	GCAGCTCTGCAGCCATGGGA
RASGRP1	GGGCCAAGCTGGGATGGGAG
RASGRP1	TGTGAAGGAAAACCCCACCA
RETREG2	GAAGAAGGGCCGGAGGGACG
RETREG2	GACGCCTGGCCACGACGCTG
RETREG2	GAGCCGCAGCCACAGCGTCG
RETREG2	GCTATGGCGAGCGGCGGTGG
RETREG2	GCTGCACAGCCTGGTCACGG
RFT1	AAGGACCAAAACACACCCAG
RFT1	GCTGCAACCAGATCCAGCCC
RFT1	GGAGGCTATGGGCAGCCAGG
RFT1	GGGCAGAGAGTACCTGCAGG
RFT1	TACCTGCAGGAGGAGACCGG
RPS18	ACACCAACATCGATGGGCGG
RPS18	ACTTACCTTAATGGCAGTGA
RPS18	CATTGACCTCACCAAGAGGG
RPS18	GAGGGCGGGAGAACTCACTG
RPS18	TCTGGGATCTTGTACTGGCG
RPS3	ACTCGGGAGCTGGCTGAAGA
RPS3	AGGTGCGAGTTACACCAACC
RPS3	GAGTGGGGCCAAAGGCTGCG
RPS3	GCAAATATCCAAGAAGAGGA
RPS3	TGAGTTTCTTACTCGGGAGC
SART1	GAAGCATCGCGGAGAGAAGG
SART1	GAAGCGGAGCCGGGAACGTG
SART1	GCCTGCTGAACCAAAAGCTG
SART1	GCGGTAGCGGTGGCGAACGA
SART1	GGAGCTGCGGGAGAAGCTGG
SCRIB	CCAGCGGTTGCCTCCCGAGG
SCRIB	CGTGTCGGAAAACCGGCTGG
SCRIB	GCAGCAGCTCCTCCAGGCTG
SCRIB	TGAGCGACAACGAGATCCAG
SCRIB	TGTCCCAGAACCTGCTGCGG
SHOC2	AAAGGGAAAGATGCCAAAGA
SHOC2	AAGGAGGCAAAAGCCTCTGG
SHOC2	CAGTGCTGCCCAACCAGGGG
SHOC2	GCAGTCCCTCCCAGCAGAGG
SHOC2	TCCCAAAGTACCATCAGCCA
SKA1	AAGGATGGCCTCGTCAGATC
SKA1	AAGTAACAGTAACCCAGAGC
SKA1	GGAGGCTTCTTTACGGGTTC
SKA1	GTTACTTGAGGCAAATGGGA
SKA1	TAATTGTTCCAGATCTGACG
SLC45A4	GACCGGTGCACCCTGAGCTG
SLC45A4	GAGGTGTGAAGATGAGGCCA
SLC45A4	GCACCTGTTCAGCATCGACG
SLC45A4	GCAGCAGGAGCGCAGCGCTG
SLC45A4	GGACACCGTGAAGATGATGG
SMCO4	GCCCAAGAAGGAGACCTCCA
SMCO4	GCTCAAAGGGAAGCCCAAGA
SMCO4	GGAAAGATGCGGCAGCTCAA
SMCO4	GGAGACCTCCAAGGACAAGA
SMCO4	GGAGCGGAAGCAAGCCATGC
SPTB	AAAGTGTACACACCCCACGA
SPTB	AGGAACCCACCTGGAAGCGG
SPTB	GAGGAGCTGGAGGAGAGCCG
SPTB	GATGAAGGTGCTGGCAGTGG
SPTB	GGAGCGGGTGAGAGCCCTGG
SRSF10	CCTGACGAACAGAGACGTGT
SRSF10	CGGCGAGTGTAGAAATCAAG
SRSF10	GAAGCCGAAGTTATGAAAGG
SRSF10	GGAACGTGGCCGACGACACC
SRSF10	GGGACGCAGGTAGCGGGACA
THAP11	AAAGTAGCGCGCAGACCCGC
THAP11	GCAGAGACGGTGGCCTGTGG
THAP11	GCAGCACGTAAAGCCAGGCA
THAP11	GCGACACGTTCTTGAGCCAG
THAP11	GCTGCTACAACAACTCGCAC
WDR48	AAAGGCCTTAGCATATGCCA
WDR48	AAATTAGCACCCGAATGTCA
WDR48	AGGGCACACGGATAATGTGA
WDR48	GCTCCTCCTTACCTTTTCAG
WDR48	GGCAGAACACAGCAGGGCGG
MARCHF3	ACATCGGCCGGTCATTGAAG
MARCHF3	AGTCTGGCAGGACTTCGGGC
MARCHF3	ATTGTGGTACTACCTCTGGG
MARCHF3	CACCAGCTCAGCTGCACCCG
MARCHF3	GAAACTTGCATGACATACTG
MIR5189	ACGGTTGGCAGGTCATCCAG
MIR5189	CGGATGGACAGGCTGGCCTC
MIR5189	GGGCCTCGCTGTCTGGGCAC
NINJ1	GAGCGCAGCCGAGAGCATGC
NINJ1	GAGGAGTACGAGCTCAACGG
NINJ1	GCTGGACATCGCGCTGCTGA
NINJ1	GGGCGGCCGCACCATGGACT
NINJ1	GTCCCAGCTGAAGGCCGTCG
NR1D1	AGGGCTGGTGCGGCTTGGGG
NR1D1	GCTCCCATTATAGAAGGAGG
NR1D1	GGAGCCACTGGAGCCAATGT
NR1D1	GGATGACGACGAGGAAGATG
NR1D1	GGGTGAGGGGACCGGAGCAG
PACSIN3	CTGACTGGGCCCGAAAGTGG
PACSIN3	GCGCACGGTACAGCGGGTGG
PACSIN3	GCTCCAGAAGAGGACGCTGG
PACSIN3	GGACACCATGGCTCCAGAAG
PACSIN3	GGAGCGCGCCCGCATCGAGA
PDXP	CAGCCGCTCCAGCAGCTCCG
PDXP	GCGAAGCGCAGGGCCAGCTC
PDXP	GCTGCATGGCGCGCTGCGAG
PDXP	GGTCCTGTTCGACTGTGACG
PDXP	TGTTTGTGAGCAACAACAGC
PELO	CGTGAGGAAGAACATCGAGA
PELO	GAGTCCTCCACGGGCAGCGT
PELO	GCACACTTACAACCTCGTGC
PELO	GGTACAGACAGAGTCCTCCA
PELO	GTTGCTGCCCACGCTGCCCG
PYURF	CCGTAGGTGCCTGCACGCGT
PYURF	GCAGCGTGCTCCACTCAGCA
PYURF	GCAGGCTCGCCTCAGCGCTG
PYURF	GGCTGCCAGACCATGCTGAG
PYURF	TCGCGGCCTTTGGCCGACCG
SATB2	ACAAGTTGTGGACTAAGCTG
SATB2	AGAGCTGTGAGAATACCCCA
SATB2	CAGCCGGGCCACCTTCACTG
SATB2	GTCGGAGCAGCATGGAGCGG
SATB2	TGTAAGGCAACAAATAGCCA
SH3RF1	AAGGTCTCAGAGCAGCACTG
SH3RF1	GATCTGCAGAGCTCCCAGGG
SH3RF1	GGAGACCTTAAATTCAGCAA
SH3RF1	GGATTCCATTGACTTCCCCA
SH3RF1	GGGCTCCAGGATTGCACCCG
ZNF268	AGAAGCTGTCCGGACCCTGG
ZNF268	GAACTGTTTCGTTCTTGGAG
ZNF268	GACCGTAGGGATGGCCACCA
ZNF268	GATAGGATCAGAAAGCTCCA
ZNF268	GTTGCAGACCAGGAGTCCCT
