# Supplementary material for: Engineering digitizer circuits for chemical and genetic screens in human cells
Source: Nat Commun. 2021 Oct 22;12:6150. doi: 10.1038/s41467-021-26359-9 (PMC8536748; doi:10.1038/s41467-021-26359-9)
Supplement: Supplementary file 10 — Supplementary Data 6 [file 41467_2021_26359_MOESM10_ESM.xlsx]

## Sheet: Supp Data 5
Regulator Hit Type	Gene	sgRNA sequence (5' to 3')
Positive	AHSA1	GGGGTGAGGGAGACCCACGC
Positive	BAZ2A	AGGGCAGCCACCGATGGCAG
Positive	CBLL1	GAAGAACGGTATGACTGTAA
Positive	CENPT	GCAGCACCTGGTGAGGGAAG
Positive	DCTN4	GCAGCTTGCTCAGAAAGAGA
Positive	DNMBP	GCTGCTTGAAATCTACGAGA
Positive	ELK1	GTGAAGTCCAGGAGATGATG
Positive	EPS8L1	GTGATCAGCACCGTAGAGCG
Positive	RETREG2	GCTGCACAGCCTGGTCACGG
Positive	FOS	AATGAAGTTGGCACTGGAGA
Positive	INTS2	GTACAGACGTAAGAGTGCAC
Positive	MAPK1	CCTACTGCCAGAGAACCCTG
Positive	MBNL1	AGTATGTAGAGAGTTCCAGA
Positive	PAPOLG	AACATGCTAGGATTCCTTGG
Positive	POLR2I	CGCGTCGCCATGGAGCCCGA
Positive	PPP2R2A	AAAGGGACAAAAGACCAGAA
Positive	PRKCD	CCTGTTTGATGGCTCCGCGG
Positive	PRPF31	TCACCGCCTCCACCACCCAG
Positive	PRR12	GGAGGACTGCTCGGCAGCGG
Positive	RASGRP1	CAGCTTGACAGACACTATGG
Positive	RFT1	AAGGACCAAAACACACCCAG
Positive	RPS18	GAGGGCGGGAGAACTCACTG
Positive	RPS3	GAGTGGGGCCAAAGGCTGCG
Positive	SART1	GCGGTAGCGGTGGCGAACGA
Positive	SCRIB	TGAGCGACAACGAGATCCAG
Positive	SHOC2	GCAGTCCCTCCCAGCAGAGG
Positive	SKA1	AAGGATGGCCTCGTCAGATC
Positive	SLC45A4	GCAGCAGGAGCGCAGCGCTG
Positive	SMCO4	GGAGCGGAAGCAAGCCATGC
Positive	SPTB	GGAGCGGGTGAGAGCCCTGG
Positive	SRSF10	GGAACGTGGCCGACGACACC
Positive	THAP11	GCAGAGACGGTGGCCTGTGG
Positive	WDR48	AAAGGCCTTAGCATATGCCA
Negative	MARCHF3	GAAACTTGCATGACATACTG
Negative	MIR5189	CGGATGGACAGGCTGGCCTC
Negative	NINJ1	GGGCGGCCGCACCATGGACT
Negative	NR1D1	AGGGCTGGTGCGGCTTGGGG
Negative	PACSIN3	GGACACCATGGCTCCAGAAG
Negative	PDXP	GCTGCATGGCGCGCTGCGAG
Negative	PELO	GTTGCTGCCCACGCTGCCCG
Negative	PYURF	CCGTAGGTGCCTGCACGCGT
Negative	SATB2	TGTAAGGCAACAAATAGCCA
Negative	SH3RF1	AAGGTCTCAGAGCAGCACTG
Negative	ZNF268	GATAGGATCAGAAAGCTCCA
Non-targeting control	N/A	CGCTTCCGCGGCCCGTTCAA
