# Supplementary material for: Engineering digitizer circuits for chemical and genetic screens in human cells
Source: Nat Commun. 2021 Oct 22;12:6150. doi: 10.1038/s41467-021-26359-9 (PMC8536748; doi:10.1038/s41467-021-26359-9)
Supplement: Supplementary file 11 — Supplementary Data 7 [file 41467_2021_26359_MOESM11_ESM.xlsx]

## Sheet: Supp Data 6
Gene symbol	RSA down			RSA up			max log2FC
	ABA	ABA + PMA	DMSO RSAdown	ABA	ABA + PMA	DMSO RSAdown	ABA	ABA + PMA	DMSO RSAdown
FBXO28	-0.835551	-0.409918	-0.687979	-0.5454	-0.880908	-0.676054	0.934048	0.31925	-0.173406
KIF26B	-0.504695	-1.35744	-1.84206	-0.56357	-0.54039	-0.543065	0.510151	0.563566	-3.95539
TRMT5	-0.542975	-1.47478	-0.859885	-0.706284	-0.225291	-0.812597	0.520068	0.282446	0.783001
GUCY2F	-0.184432	-0.945232	-0.658326	-1.89661	-0.417188	-0.390815	1.17679	0.115479	-0.157804
ARHGAP20	-0.277583	-0.240238	-1.06012	-1.46102	-1.11278	-0.194883	2.08278	0.489216	0.0686093
TPD52L1	-0.526335	-0.450704	-0.575371	-0.749999	-0.44193	-1.41574	1.06207	0.28983	4.8362
BFSP1	-0.903537	-0.407052	-0.362643	-0.527535	-1.20967	-0.511729	0.606458	0.314205	1.79667
NPY2R	-0.734067	-0.110054	-1.78349	-0.286903	-1.49145	-0.0859351	0.288973	1.08808	-3.81242
NPPB	-0.589996	-0.377746	-0.358795	-0.820119	-0.648426	-0.8953	0.921728	0.33187	1.9364
NPHP1	-0.724233	-0.734296	-0.989457	-0.339668	-0.878442	-0.15013	0.601284	0.17434	-0.612898
COBL	-1.59845	-0.861782	-0.132279	-0.444377	-0.240332	-1.4914	-0.290806	0.30046	3.49873
IL36A	-0.490069	-0.283664	-0.52341	-0.726763	-1.36838	-1.26549	0.642621	0.437169	0.0816823
CAMTA1	-1.25647	-1.39289	-0.881878	-0.45274	-0.103559	-0.599138	-0.076011	0.184983	2.12841
ZNF90	-0.676004	-1.36694	-0.566141	-1.25489	-0.667231	-0.402533	1.1395	0.668201	1.36544
SERP2	-0.170877	-0.0723378	-0.477909	-1.06349	-1.83308	-0.785281	1.32434	0.77574	0.231109
CREB3L4	-0.462462	-0.719935	-0.211457	-0.923163	-0.55696	-1.88359	0.558541	0.224619	1.41071
SLC25A42	-1.84631	-3.35371	-0.68789	-0.0491694	-1.26933	-0.749112	-0.269081	1.1126	1.56546
DNMBP	-0.277563	-4.3193	-1.59995	-1.06709	-0.0181064	-0.778587	1.38811	-0.370121	-3.30945
SLC9C2	-0.352723	-0.869141	-0.71462	-0.788546	-0.767738	-1.31979	0.706818	0.134872	-0.433889
AMHR2	-1.02012	-0.13717	-0.783695	-1.42792	-1.2596	-0.563325	1.15766	0.596577	-0.619237
NAAA	-1.0281	-1.1265	-1.07726	-0.662623	-0.496884	-0.731129	1.29193	0.256323	-1.48248
C9orf24	-1.20912	-0.714329	-0.124615	-0.478818	-0.862028	-1.46895	-0.046581	0.810669	4.94437
ZNF226	-1.50336	-0.356147	-0.645021	-0.561079	-0.358211	-0.573158	0.760339	0.346731	1.8263
FAM83D	-0.979231	-0.161336	-0.61585	-0.501972	-1.07634	-0.863872	0.10363	0.968463	1.5781
FBRS	-0.140368	-1.25697	-1.0421	-1.13606	-0.169118	-1.95438	1.70596	0.0475653	5.8781
TNXB	-0.14264	-0.263911	-0.582197	-1.6044	-1.02902	-0.999589	2.15283	0.639449	1.25025
ACCS	-0.768375	-2.26961	-1.2156	-0.256216	-1.58663	-0.743102	0.260711	1.37492	-1.96119
NEU2	-0.433783	-0.775168	-1.17423	-0.98274	-0.773063	-0.35544	1.64864	0.540534	-0.245304
SASH1	-0.267009	-0.465834	-1.11496	-0.856835	-1.01115	-0.513425	1.2287	0.541179	1.80376
NELL1	-1.87548	-1.38292	-0.431404	-0.186665	-0.181066	-0.765722	-0.131773	0.218482	0.762153
DEFB126	-0.315243	-0.256028	-0.387221	-0.764591	-1.31721	-1.98847	1.40692	0.43322	3.30302
HLA-E	-0.569703	-0.652421	-1.91534	-0.648332	-0.502081	-0.189973	0.441261	0.201522	-1.14844
NEDD9	-0.391903	-0.888599	-0.7595	-2.39497	-0.371296	-0.416298	0.64693	0.225846	0.148256
NDUFV3	-1.1969	-0.559972	-0.712439	-0.899214	-0.792144	-0.336447	0.90316	0.360133	0.664693
TNS1	-1.54221	-1.65459	-1.11492	-0.448737	-0.557173	-0.864938	1.01511	0.588571	0.812538
KIF17	-1.44729	-0.497754	-0.712758	-1.20641	-0.739291	-0.710028	1.0789	0.572908	0.929285
NDUFB3	-0.696331	-0.921857	-0.609434	-0.408414	-0.912466	-1.17008	0.952284	0.359333	-0.150139
ZKSCAN4	-1.6641	-0.330421	-1.48	-0.213718	-0.694704	-0.604782	-0.295504	0.633825	-2.90246
PUM2	-0.843658	-1.51686	-0.380957	-1.2595	-0.069698	-0.732043	1.90001	0.145865	2.0815
NTNG2	-0.91221	-0.096655	-0.731559	-0.41146	-1.62327	-0.460301	0.558776	0.690487	0.32411
MED13L	-0.928198	-1.10421	-0.0934096	-0.565709	-0.313045	-3.69123	0.139282	0.0782869	5.76225
ARF6	-3.00946	-0.917662	-0.62516	-0.192639	-0.78778	-1.03112	-1.41169	0.757354	-0.190016
NCK1	-1.02749	-1.29019	-1.81336	-0.291565	-0.482239	-0.649309	0.770761	0.413336	-3.88427
HGSNAT	-0.583307	-0.587262	-0.748375	-1.27411	-0.87125	-0.26242	1.51531	0.305434	-0.39156
PRRT3	-1.52145	-0.424288	-1.52006	-0.682506	-1.03786	-0.197248	0.995912	0.851631	0.373246
RNF212	-0.299435	-0.746031	-1.62581	-1.69979	-0.992443	-0.207763	1.2234	0.468489	-3.3892
RAET1L	-0.151439	-0.454607	-0.78791	-1.60766	-0.653331	-0.380957	1.37684	0.287892	-0.631082
SIRT1	-2.1014	-1.21859	-2.62746	-0.703329	-0.305309	-0.0339842	1.34306	0.259307	-3.43373
KCNH3	-1.00113	-0.504646	-0.18053	-0.287791	-0.88718	-1.27403	0.162321	0.365937	1.62347
FAM153A	-0.347541	-0.547669	-0.348828	-1.06939	-1.15752	-1.30196	0.842426	0.286793	4.04835
XKR8	-0.858485	-1.6139	-0.278534	-0.29349	-0.392975	-1.1792	0.227352	0.162929	4.2479
KRTAP10-9	-0.449409	-0.707907	-0.456392	-0.595078	-0.402841	-0.511053	0.633977	0.370081	1.79434
SYT13	-0.927111	-0.640284	-0.300917	-0.306668	-0.818228	-1.18855	0.795411	0.778523	0.919081
ARHGAP17	-0.522659	-0.341156	-0.447625	-1.84785	-0.791145	-0.895617	1.23096	0.486488	1.67308
MRPS25	-0.966942	-0.596472	-0.900584	-0.377996	-1.46167	-0.580968	0.112632	1.27093	-0.936355
COL25A1	-0.203668	-0.29	-1.1671	-1.39569	-1.31555	-0.526498	1.58266	0.400139	1.85413
SYNJ2BP-COX16	-0.574523	-1.09475	-0.303942	-1.38062	-0.969052	-2.49545	0.435875	0.114089	0.905925
HPCA	-1.64117	-1.79709	-2.0507	-0.585636	-0.271785	-0.0674955	1.19896	-0.0432033	-4.40695
QTRT1	-1.67618	-0.758174	-0.973766	-0.249537	-0.71802	-0.211859	-0.338883	0.706046	-0.128992
CATSPER4	-1.033	-2.3524	-1.28925	-0.657639	-0.177605	-0.978427	1.28569	0.277446	-2.22836
MYH11	-1.26437	-0.802998	-1.02716	-0.241216	-0.799232	-0.529516	0.406977	0.764478	-0.752394
ARFGAP1	-0.869314	-0.267536	-0.690445	-0.543674	-2.36816	-0.343529	0.182727	2.5212	0.345278
MYBPC2	-0.17591	-0.611409	-1.59373	-2.32948	-0.371222	-0.303769	1.99729	0.216639	0.17268
RAB15	-1.16777	-1.15472	-1.42915	-0.444234	-0.453716	-0.0888991	-0.0192319	0.265923	-2.71659
HOPX	-0.697557	-0.198043	-1.59694	-0.922208	-2.07558	-0.26875	1.58104	0.499459	0.761092
TNFAIP2	-0.428737	-3.15441	-0.794449	-0.946385	-0.0842202	-0.274031	0.96991	0.0327617	-0.648753
HOXD8	-0.750468	-0.414285	-1.61016	-0.693935	-1.27454	-0.381459	0.58941	0.309968	-0.253516
ATP5MC3	-0.978863	-0.68341	-1.2789	-1.25829	-1.1867	-0.185244	1.89978	0.190755	-2.1916
PXDNL	-0.814594	-1.05717	-0.468987	-1.54341	-0.682545	-0.893436	0.225293	0.443548	0.930152
HOXD12	-0.383256	-0.315359	-0.866788	-2.57693	-1.3807	-0.316753	1.76286	0.475011	0.391265
MTRR	-1.27057	-0.470249	-1.36523	-0.403211	-1.53287	-0.210482	0.901745	0.607656	-2.50002
MRC1	-0.577378	-0.400094	-0.791767	-0.811546	-0.800808	-0.566035	0.433226	0.318261	0.959116
CFAP157	-0.412679	-0.439353	-1.85682	-0.972185	-0.597732	-0.176585	0.618828	0.375506	-1.9622
GPR137B	-0.716995	-0.821338	-0.727895	-1.51174	-0.463214	-2.97345	2.12169	0.521268	3.21763
TRIM73	-0.493919	-2.11792	-1.06156	-0.804248	-0.29859	-0.655696	1.45311	-0.0904848	-1.43306
PRAC1	-0.599525	-0.514416	-0.203446	-1.68082	-0.837718	-1.05142	0.410956	0.257149	2.9203
MNT	-0.475722	-3.31569	-0.90332	-0.399909	-0.811042	-0.164886	0.940019	0.773782	0.154905
HEYL	-0.458487	-1.27141	-0.220784	-1.37324	-0.211895	-0.810037	0.563337	0.164747	2.10539
HSPB1	-1.41232	-0.51238	-0.908099	-1.00078	-0.499561	-0.612562	1.66404	0.258098	2.20886
ENAH	-1.53682	-0.370937	-0.259265	-1.80343	-1.18978	-1.2435	2.35048	0.336655	2.12084
HSP90AB1	-0.597386	-0.919808	-0.701951	-0.670333	-0.496891	-0.989916	1.20689	0.247405	2.26183
KRT6C	-0.75145	-0.79732	-1.25748	-0.605023	-0.208705	-0.365086	0.274569	0.307533	-0.681688
ZNF43	-1.31336	-0.59119	-2.3871	-0.501113	-0.913442	-0.245542	0.867175	0.224697	-2.16179
JAML	-0.920029	-0.548544	-0.445987	-0.322511	-0.842853	-0.662301	0.221159	0.430647	1.84871
CCNK	-0.184305	-0.432631	-0.30401	-1.12059	-1.36322	-1.25327	1.03308	0.299342	1.26021
ZNF414	-0.4429	-0.24428	-0.490946	-0.721663	-0.759845	-0.558743	0.691842	0.736787	0.424689
HTR1F	-1.33357	-0.365804	-1.4763	-0.249344	-0.659827	-0.169727	0.501998	0.428716	0.188989
HTR5A	-0.900077	-0.336719	-0.815151	-0.200271	-1.07972	-0.59011	0.594473	0.361293	2.11655
NDUFAF6	-0.458716	-0.87762	-0.583271	-0.518938	-0.728646	-0.665568	0.98752	0.714457	0.893858
H2AC21	-0.657906	-1.30931	-0.583692	-0.422694	-0.213362	-0.498443	0.975484	0.311836	0.265231
PUS3	-0.350539	-0.374763	-0.720456	-0.913247	-0.744802	-1.02426	1.05462	0.498995	-0.449022
VPS25	-0.0219859	-0.573461	-0.33857	-2.86795	-0.243652	-1.01804	1.94985	0.231801	0.750623
ARHGEF10L	-0.578032	-1.12773	-0.415282	-1.26072	-0.398498	-0.820331	1.90067	0.0732763	1.45448
MGST2	-1.25268	-0.630635	-0.53131	-0.279558	-0.830313	-1.27827	0.749477	0.209194	0.0582852
AP5M1	-0.767844	-1.33228	-0.449198	-0.721267	-0.298695	-1.11416	0.261032	0.0323731	2.93654
YJEFN3	-0.900513	-0.709075	-0.419704	-1.36798	-0.683504	-0.505039	0.160367	0.459536	1.03243
TLR1	-0.543419	-1.45773	-0.384553	-0.56491	-0.337372	-0.720584	1.17288	0.0105746	1.79439
TTC25	-0.790758	-1.06359	-2.76565	-1.28234	-0.772693	-0.847637	0.243297	0.283628	2.51345
OSR1	-0.415549	-0.974628	-1.60554	-0.99566	-0.475119	-0.466419	1.66128	0.108728	1.61672
PTCHD3	-0.434656	-1.29498	-1.48297	-0.493234	-0.375114	-0.175625	0.902578	0.430392	0.23048
IFNGR1	-1.06834	-0.656358	-3.16591	-0.649152	-1.16538	-0.786187	0.584121	0.200172	0.958633
BACE1	-0.363984	-0.934387	-0.474544	-1.52351	-0.428201	-1.16858	0.686575	0.118261	0.863714
FBXO6	-0.957291	-0.757919	-0.556914	-0.393414	-0.668938	-0.610071	0.119748	0.20252	2.07277
FBXO10	-0.713536	-0.913172	-0.465226	-0.267241	-0.338562	-0.553831	0.727197	0.423009	1.86861
PRND	-0.456285	-0.192182	-0.50258	-1.01723	-1.9321	-1.0055	0.713004	1.74186	0.147612
UBR3	-1.07069	-0.291034	-1.13621	-0.651729	-1.94896	-1.29652	0.0416912	0.797405	2.61752
HCAR3	-0.275908	-0.734682	-0.365582	-1.06433	-0.473728	-1.07336	0.829004	0.528864	0.641415
PLD3	-0.767867	-0.296871	-0.349351	-0.787876	-1.16771	-1.53132	0.870184	0.50056	0.709389
MAP3K13	-1.57432	-0.55836	-0.701293	-2.35291	-1.65209	-0.59324	2.1143	0.784167	0.386031
MEF2C	-0.993038	-0.0277356	-0.725198	-0.28625	-2.31853	-0.448927	0.760941	1.06592	0.454675
CHCHD6	-0.405302	-0.27573	-0.281743	-1.09771	-0.761375	-1.12622	0.848113	0.461385	3.86894
GINS4	-0.537046	-0.775056	-0.492944	-1.18368	-2.09293	-0.707529	1.22579	1.97479	1.23755
DZIP3	-0.512575	-0.358679	-0.954452	-1.01701	-0.783712	-0.770306	0.894282	0.754463	1.26905
UTP23	-1.13953	-1.3008	-0.940599	-0.663504	-0.280846	-0.521336	1.29281	0.0382835	1.3172
MAFF	-0.29233	-1.41219	-0.94045	-1.37197	-1.43808	-0.239967	1.14796	1.24978	-0.318524
CEMIP	-0.618955	-0.990635	-3.01948	-1.00909	-0.439494	-0.213577	0.392439	0.104831	0.468405
ZSCAN21	-0.0701953	-0.468957	-0.361992	-1.83169	-0.812595	-0.679966	1.4764	0.36675	1.2809
IL4R	-0.886229	-0.181343	-0.15065	-0.550824	-2.65821	-1.17372	0.53648	1.02042	2.34256
CD46	-2.67444	-0.758137	-0.326141	-0.0583892	-0.298496	-1.05454	-0.613882	0.331902	1.55213
APOL2	-0.691494	-1.2503	-1.17256	-0.736248	-0.612943	-0.724843	0.512558	0.628858	0.489157
C8orf37	-2.75784	-0.957711	-0.839929	-0.205431	-0.386156	-0.45908	0.0115116	0.192544	0.711048
OR2AG2	-0.968033	-0.293427	-0.323619	-1.58419	-1.05985	-1.83559	0.111951	0.956467	0.813876
LLCFC1	-1.53008	-0.786537	-0.726013	-0.703931	-0.670492	-1.139	-0.247241	0.15782	3.19823
SH3BGRL2	-1.04672	-0.4843	-0.791002	-0.308235	-1.0627	-0.475569	0.056415	0.275835	0.653233
MIR4706	-0.430706	-2.18273	-0.198475	-0.201295	-0.00285609	-0.435531	-0.647458	-1.3692	-1.20653
USP36	-1.91973	-0.0564516	-0.602913	-0.12701	-2.76341	-0.838084	0.414153	0.845278	3.18886
DDX43	-0.854954	-0.310657	-0.507754	-1.23172	-0.969817	-0.768093	1.87938	0.543398	0.129858
BRINP3	-1.41816	-0.556779	-1.39073	-0.321214	-0.88372	-0.46637	-0.176345	0.238946	1.61629
MIR5004	-0.439935	-0.291856	-1.25081	-0.195943	-0.310393	-0.0250824	-0.680744	0.0102883	-7.76629
TBC1D22A	-0.553411	-0.149563	-0.241815	-1.42533	-1.42623	-1.13574	1.41548	0.573907	1.22815
MAF1	-1.82974	-1.44309	-1.60473	-0.135948	-1.55279	-0.451249	-0.435415	1.3417	-3.32516
SMAD9	-2.42508	-0.362996	-0.824869	-0.38697	-0.954505	-0.365382	-0.854267	0.470193	1.21081
ZFAND2B	-1.57705	-0.225394	-1.5767	-0.798757	-1.00228	-0.209298	0.807104	0.465734	0.443062
ZNF658	-0.874396	-0.719677	-0.772158	-0.350073	-0.328169	-0.570825	0.178929	0.179145	0.480192
RILPL1	-2.0004	-0.675113	-0.396308	-0.35411	-0.996508	-0.905757	0.476059	0.903788	1.31733
IDO1	-0.737994	-0.367789	-2.90908	-0.963919	-1.04144	-0.0286187	1.62583	0.338462	-5.56608
CCDC36	-1.29774	-0.0515594	-1.14095	-0.190203	-2.10162	-0.967652	0.29827	1.98738	3.64613
ANGPTL6	-0.927806	-0.625408	-0.705411	-0.774091	-0.597841	-0.728913	0.139705	0.211246	-0.152723
LYRM1	-0.490821	-0.923255	-0.681609	-1.04698	-0.206097	-0.513841	0.920612	0.235438	-0.177146
RMI2	-0.808673	-1.07608	-0.164614	-0.329611	-2.02815	-1.5531	0.382755	0.754783	1.75817
ZBTB20	-1.25228	-0.920212	-2.21928	-0.161893	-0.589272	-0.156387	0.148099	0.12188	0.0232045
BMP8B	-0.361644	-1.68285	-0.378911	-1.6492	-0.200257	-0.685639	0.689757	-0.0260825	0.588397
LRIT1	-3.05495	-0.421935	-1.77261	-0.659816	-1.02165	-0.567977	1.28936	0.645665	-3.78733
DARS2	-0.970624	-0.66165	-0.291917	-0.777269	-0.914809	-0.974235	1.42097	0.220035	0.962383
SETD3	-1.56459	-0.581233	-0.59748	-0.34293	-0.678533	-0.781184	0.0995094	0.400704	0.506575
FAR1	-1.00876	-2.41648	-1.78482	-0.767745	-0.310007	-0.63676	0.082586	-0.131567	1.41311
DCAF4	-0.703705	-1.70189	-1.61299	-0.296924	-0.0932234	-0.333787	0.315243	0.145219	1.06866
CCDC146	-0.735027	-0.828333	-0.337012	-0.800369	-0.792177	-1.91991	0.469616	0.146059	3.07109
TAAR9	-0.890731	-0.670037	-0.301099	-0.615426	-1.0399	-0.964907	0.167082	0.25311	1.38265
CFAP100	-0.265089	-1.15865	-0.376712	-1.22086	-0.300849	-0.788632	0.850713	0.39025	1.40051
ALAD	-0.727439	-0.816987	-0.68507	-0.399831	-0.396848	-0.661817	0.939955	0.353877	-0.354166
PTGES	-0.833394	-1.65828	-0.50192	-0.64011	-0.311028	-0.781576	1.26414	0.348688	1.96469
DPPA5	-0.46128	-0.692813	-0.39241	-1.21389	-1.03273	-1.12016	0.560055	0.187581	1.06859
LTBP3	-0.317703	-1.01115	-0.829239	-1.1139	-0.350011	-0.723152	1.24288	0.362451	2.22437
LRP5	-0.987069	-0.324296	-1.14765	-0.573792	-0.530063	-0.288695	1.14651	0.443829	-1.12303
ABTB2	-1.11911	-1.35405	-1.96802	-0.764009	-1.13809	-0.45165	1.40636	0.756667	-4.23514
EIF2B4	-0.394129	-0.573882	-0.750755	-0.757887	-0.635811	-1.9321	0.678013	0.313518	5.82776
SNX25	-0.216822	-0.247526	-1.3365	-1.08077	-2.02032	-0.138982	1.73756	0.442007	-2.40315
NKX6-3	-0.492518	-0.80851	-0.431731	-0.581521	-0.850541	-0.781596	0.72296	0.64082	0.550263
ANAPC13	-0.376934	-0.971435	-0.124898	-1.692	-0.598211	-3.34181	2.27297	0.617939	3.79677
UTP15	-0.654872	-1.00039	-0.777703	-0.309727	-0.573643	-0.232726	0.800335	0.187577	0.260729
ALCAM	-0.676538	-0.786952	-1.47307	-0.535032	-0.781057	-0.20684	1.04335	0.690596	-1.20045
SNN	-0.15276	-0.964993	-0.245955	-1.25026	-0.279513	-1.10905	1.12362	0.155877	1.24366
CEP78	-0.938771	-0.278	-1.60962	-0.462627	-0.700909	-0.182531	0.545409	0.591594	-0.844328
DCAF13	-0.583929	-0.626714	-0.228981	-0.571359	-0.904269	-0.981513	0.776171	0.210775	2.42515
QPCTL	-3.19143	-1.63163	-2.27955	-0.721943	-0.0684154	-0.612638	1.36251	-0.0179743	2.209
TSHZ3	-1.1549	-1.45973	-1.16853	-0.154827	-0.107573	-0.518317	0.489655	0.0102411	-1.79688
OLFML2B	-0.137731	-0.757056	-0.394667	-1.15728	-0.54715	-1.18814	1.69662	0.554863	0.529353
STK40	-0.807926	-0.119672	-0.566919	-1.07889	-1.16145	-0.552551	0.23039	0.632909	0.891404
USH1C	-0.886031	-1.0434	-1.34501	-0.397911	-0.708694	-0.772519	0.170858	0.698063	1.77308
SLC16A5	-0.83497	-0.0554788	-0.22538	-0.294776	-2.82578	-0.919429	0.775908	0.977773	1.9067
ANKRD33	-1.01471	-0.181269	-1.9523	-1.06583	-1.05414	-0.0802581	0.92181	0.715782	-2.35294
C9orf62	-0.355153	-0.14388	-0.429052	-1.45283	-1.89583	-1.43474	1.0038	0.583374	0.403709
FCAMR	-0.905055	-0.692991	-0.692143	-1.68243	-0.719564	-0.489349	1.68403	0.706917	1.48588
FAM3D	-0.519559	-1.31769	-0.504315	-1.61363	-0.222269	-1.05627	0.493628	0.0502376	1.27824
HERC1	-1.06637	-1.07256	-1.62285	-2.02858	-1.07864	-0.280834	2.14613	0.0857459	-3.38
LAIR2	-0.309147	-1.35312	-0.736165	-0.757253	-0.268197	-0.386264	0.772827	0.0285958	0.0725808
SEC22C	-0.0936855	-0.735367	-3.30869	-1.51945	-0.627853	-0.0881487	1.35196	0.639188	-0.491588
KIR3DL3	-1.91442	-1.39902	-0.524887	-0.261485	-0.797574	-0.556449	0.717528	0.76285	1.22284
NCALD	-0.559322	-0.243746	-1.24951	-0.737762	-1.32797	-0.448276	0.625349	1.16339	0.976287
RTL8C	-1.40219	-0.45877	-0.759136	-0.171952	-0.648047	-0.279142	-0.166517	0.655192	-0.553124
ZKSCAN2	-1.1533	-0.732337	-0.390146	-0.480907	-0.746878	-0.532501	1.06102	0.175036	0.544913
RBM28	-1.11565	-1.91153	-0.823596	-0.256368	-0.381906	-0.535913	0.364035	0.291156	-0.728764
DNAH1	-0.0327436	-0.130289	-0.529363	-1.81353	-0.783867	-0.288483	1.78766	0.747119	0.742239
RGN	-1.74034	-0.657778	-0.466272	-0.207042	-0.622055	-0.774029	-0.379914	0.245439	2.89431
KRT27	-0.617525	-0.777148	-1.31619	-1.18603	-1.73504	-0.126995	0.87441	0.647167	-0.612564
ANKRD27	-1.82577	-1.92524	-1.09486	-0.201338	-1.34719	-0.268698	-0.240186	0.728142	-1.54547
RBM23	-0.315379	-0.646497	-0.569613	-1.08785	-0.922279	-0.355406	1.04382	0.747206	0.0921776
KIRREL2	-0.68534	-1.11287	-0.504497	-0.403402	-0.15301	-0.857341	0.363967	0.174378	0.880254
ZNF284	-0.180353	-0.507022	-0.581012	-1.32837	-0.460953	-0.285136	1.04373	0.519139	0.366456
SLC10A7	-1.00177	-1.03445	-0.575019	-0.312142	-0.476313	-0.870377	0.27285	0.0943772	1.89425
ATPSCKMT	-0.101288	-0.513531	-0.105561	-1.43005	-1.05208	-1.85095	1.31621	0.257577	3.3419
USP8	-0.875646	-1.55496	-0.639185	-0.280243	-0.232092	-0.270017	0.750964	-0.00523761	-0.226653
ZNF501	-0.648391	-1.47181	-0.608201	-1.06486	-0.244499	-0.331431	1.25505	0.00834192	-0.146596
PNPLA2	-0.980491	-0.404863	-0.644832	-2.19314	-1.46672	-0.670456	2.07664	0.436696	2.44625
FCRL3	-2.0638	-0.388743	-2.11829	-0.677578	-1.01849	-0.315507	-0.588241	0.348288	0.985021
TPRA1	-0.161751	-1.18704	-0.51828	-1.94861	-0.217394	-0.937735	1.09552	0.0603972	0.193834
TRPA1	-0.778311	-1.20926	-1.11804	-0.397542	-0.895834	-0.366951	0.9361	0.523626	-1.62176
ISY1-RAB43	-3.11335	-1.88894	-0.831644	-0.0119839	-0.66576	-0.556971	-1.53469	0.378686	0.551481
CLDN10	-0.568068	-1.01329	-0.682539	-0.692143	-0.668661	-0.609592	0.443102	0.668944	1.21238
XAF1	-1.30659	-0.804119	-0.908119	-0.656599	-1.47551	-0.247891	1.28405	0.598403	-0.81064
CLDN12	-0.489219	-0.922913	-0.718185	-0.708349	-0.236317	-0.833603	1.00599	0.133647	-0.443646
ZNF33B	-0.0798635	-0.528521	-0.296439	-2.15179	-1.30753	-0.832515	1.70709	0.72521	1.77061
SLC25A14	-0.15501	-0.232746	-0.0239636	-1.75995	-1.31479	-2.38468	1.19668	0.457187	4.47723
GPR137	-0.352566	-0.988116	-0.78355	-0.815818	-1.23556	-0.591526	1.46599	1.06319	-0.0797428
CH25H	-1.1484	-0.42348	-2.05061	-0.492102	-0.778311	-0.0204207	1.07547	0.40713	-3.32951
CBLL2	-0.524145	-0.911226	-1.3155	-0.799613	-0.87172	-0.491001	0.937598	0.123858	0.012139
NIT2	-1.06726	-0.403478	-1.62221	-0.192271	-1.62943	-0.389644	0.576943	0.78227	-3.37695
NFS1	-0.970028	-1.54801	-0.174476	-1.06915	-0.720596	-1.10497	1.72597	0.707913	2.32506
ZNF286A	-0.460617	-0.688642	-0.935627	-0.834583	-0.547422	-0.462509	0.777395	0.269722	1.01228
GPN2	-1.67707	-1.56768	-1.36912	-0.11387	-1.3923	-0.724127	0.107149	1.21578	-2.51576
YAF2	-0.678756	-0.147733	-1.87836	-1.26972	-0.88414	-1.11814	0.337714	0.717763	0.771219
FZD4	-0.585417	-0.171995	-0.257105	-0.561862	-1.07822	-2.1051	0.42473	0.572435	1.53077
FZD6	-0.278714	-0.675794	-0.315365	-1.17869	-1.02999	-1.62611	0.824136	0.573804	4.60499
TOMM20	-1.02831	-0.626898	-0.5326	-0.92921	-0.475803	-1.3979	1.25053	0.39444	4.79253
CASS4	-1.10991	-0.629933	-1.47297	-0.31846	-0.54197	-0.695947	0.141551	0.318907	0.96229
FLYWCH2	-1.39487	-1.65486	-0.678596	-0.5751	-0.477358	-1.04233	-0.162402	-0.0216111	-0.334986
CTNNBIP1	-1.61484	-0.316735	-0.753657	-0.797096	-0.800512	-2.37779	0.676804	0.765449	4.15579
FUNDC2	-0.251115	-0.0490735	-0.543149	-1.14858	-1.85663	-0.428327	1.0827	1.06937	0.667153
SLC17A6	-0.107276	-2.47337	-0.308804	-1.38037	-0.240384	-0.69928	1.2892	-0.13959	1.30347
RCL1	-0.572306	-0.524732	-0.83481	-0.92133	-1.17291	-0.334	1.58029	0.415973	0.100178
TAP2	-2.8244	-1.29752	-1.18525	-0.0527249	-0.794336	-0.391819	-0.721602	0.54179	0.584361
NELFE	-1.37081	-0.333484	-0.793166	-0.313021	-1.43531	-0.375013	0.804742	0.363693	1.25002
MEF2B	-0.606968	-0.374035	-1.21033	-0.607615	-0.667512	-0.679836	0.403824	0.334303	1.06355
BNC2	-0.691329	-0.952156	-0.690921	-0.391501	-0.400711	-0.590038	0.926837	0.113901	2.11646
CAV3	-0.301398	-1.20291	-0.171129	-1.44886	-0.313698	-3.29517	0.786492	0.0572304	4.3449
H2AC20	-1.76765	-0.860674	-0.740485	-1.08339	-2.14434	-0.459092	1.74048	0.851961	0.181092
SMIM9	-0.378162	-0.624538	-0.429563	-1.376	-0.802525	-2.69424	0.665686	0.211595	0.402308
NBPF10	-0.383228	-0.733756	-0.445941	-0.781634	-0.717243	-1.02845	1.17068	0.22527	2.76407
NRN1L	-0.513088	-0.494062	-0.425069	-0.804886	-0.311145	-0.807107	0.50057	0.399067	3.04281
FAM240A	-0.747338	-2.42078	-0.110894	-0.612335	-0.244807	-1.34204	0.278095	0.0993465	4.66446
YIPF2	-0.231416	-0.101181	-0.593875	-1.18727	-1.3953	-0.842926	1.83711	0.688225	3.20293
SIRPG	-0.592621	-0.170705	-0.851001	-0.420381	-1.09886	-0.425507	0.882194	0.539077	-0.804793
ALG3	-0.234534	-2.17518	-0.741663	-1.70112	-0.724252	-1.21213	2.27822	0.391186	4.32577
RNF43	-1.50539	-1.49948	-0.675446	-0.247489	-0.076774	-0.830927	0.68918	0.114345	-0.326356
EPB41L4B	-0.536822	-0.230025	-0.395534	-1.43217	-1.20665	-0.704939	0.475586	0.46079	0.526429
OSBPL9	-0.311162	-1.21141	-0.829766	-0.544969	-0.391085	-0.219767	0.769775	0.464806	-0.745423
ZNF516	-0.410736	-0.759598	-0.0724689	-2.18212	-0.688298	-1.88032	0.621247	0.16627	3.75888
RHPN1	-1.83402	-1.00734	-1.00613	-0.152735	-0.257837	-0.393847	-0.437983	0.226726	-1.24924
COQ7	-1.35141	-1.0154	-0.539179	-0.289228	-0.368462	-0.677546	0.497024	0.447261	1.85434
GCSAML	-0.328682	-0.123392	-0.0912789	-1.12613	-1.3628	-4.15996	0.74162	0.624249	2.67711
C16orf82	-0.522491	-0.592383	-1.8481	-0.950692	-0.92274	-1.49387	0.490223	0.224147	3.43194
CD3D	-1.13093	-0.583862	-1.7363	-0.530418	-0.671983	-0.265306	1.12682	0.227306	0.746149
SCNM1	-1.14244	-2.04528	-0.238008	-0.496856	-0.464024	-0.944728	1.081	0.512652	1.89844
MARCHF10	-0.561413	-0.742688	-1.06689	-0.482179	-0.557894	-0.571915	0.523595	0.254892	-1.16839
RETREG3	-1.08736	-2.17484	-2.75386	-0.581012	-1.82439	-0.189104	1.19361	0.787262	-5.40139
A1BG	-1.34278	-0.440444	-0.960028	-0.065472	-0.713327	-1.24642	-0.0867198	0.70225	0.945288
LINC02881	-0.190007	-0.489072	-0.236975	-0.450546	-0.17023	-0.376184	0.124459	-0.135729	-1.85647
ANKRD29	-0.199043	-0.172708	-0.250006	-1.07524	-1.16787	-0.791697	1.2692	0.767742	1.57116
NXPE1	-1.63904	-0.596238	-0.715779	-0.212663	-1.01143	-0.645594	-0.127038	0.914061	2.20755
SPOCK2	-0.631289	-1.26034	-1.27016	-0.435631	-0.520762	-0.486872	0.38107	0.0460674	0.474485
CA1	-1.25891	-1.1015	-0.815845	-0.094099	-0.313294	-0.468639	0.253495	0.0789407	-0.301383
CD28	-0.179796	-0.341976	-1.38677	-1.00321	-2.54039	-0.416222	1.04564	0.357684	1.40249
LOC100287852	-0.0704819	-0.456863	-0.122538	-0.82444	-0.186579	-0.609323	0.705066	-0.113956	-0.157382
MIER2	-0.189587	-0.644516	-1.11449	-2.93383	-0.3681	-0.699992	1.01885	0.232308	2.57654
TCF24	-1.20512	-0.702836	-1.42999	-0.509639	-0.514316	-0.56653	0.819043	0.478883	0.263265
LIN7C	-1.29588	-2.02279	-0.658423	-0.734495	-0.117113	-0.391624	-0.101725	0.0648558	-0.0714266
RC3H1	-1.12429	-0.305095	-1.52862	-0.46226	-1.16305	-0.300471	0.776578	0.387154	-0.625635
FAT3	-1.20941	-0.798147	-0.194513	-0.516188	-0.69025	-1.4256	-0.0467056	0.154787	1.85381
MINAR2	-0.401159	-2.12621	-2.19946	-1.41217	-0.186259	-0.135449	0.633393	-0.091798	-0.0444736
NET1	-1.96214	-0.340149	-1.78588	-0.184813	-0.922062	-0.238953	-0.517618	0.358968	-3.24747
STAT5B	-0.403542	-1.46001	-0.983817	-0.772926	-0.551161	-0.750351	0.630314	0.0101941	1.59819
CD79A	-0.0612868	-1.55501	-1.21593	-1.74809	-0.129664	-1.11434	1.53793	-0.00526013	1.51847
SMNDC1	-0.849967	-0.0959088	-0.614168	-0.847453	-1.08339	-0.673901	0.197538	0.973159	0.214556
MAL2	-0.231657	-0.763039	-1.50072	-1.83968	-0.514388	-0.11255	1.26691	0.165326	-0.232219
PGAP6	-1.25195	-0.484095	-1.10931	-1.01187	-0.63106	-0.623203	1.67311	0.420909	-1.16495
GDAP2	-1.34626	-0.529603	-0.510611	-0.28693	-0.98305	-0.989846	0.762266	0.309447	0.119567
PVRIG	-0.717633	-1.10097	-0.571153	-0.91662	-0.368162	-0.596023	0.303036	0.248221	0.382194
MIR920	-0.323097	-0.328781	-0.0772975	-0.280021	-0.274937	-0.787666	-0.30118	-0.0199641	0.559323
CDH2	-1.48997	-0.141716	-0.514496	-0.276305	-1.30899	-1.07245	-0.221344	0.587202	0.263638
CPNE8	-0.751166	-0.299178	-0.941125	-0.433486	-1.34424	-0.769044	0.879434	0.391678	2.86896
CPPED1	-0.235217	-0.101912	-2.50858	-1.80488	-2.01799	-0.0903966	0.924054	1.06795	-5.1212
TTLL8	-0.882566	-0.954143	-0.517252	-1.41892	-0.545909	-1.59922	0.173176	0.113466	0.100485
CDH5	-1.20113	-0.474194	-0.942895	-0.69073	-1.46691	-0.846515	0.263415	0.971524	-0.242152
DDTL	-0.383422	-0.853358	-1.90587	-0.419959	-0.506607	-0.461849	0.687512	0.255559	-0.565917
ELMO1	-0.954972	-0.568868	-0.303299	-0.492795	-0.475037	-1.08164	0.571855	0.32135	0.909162
MIR758	-0.381198	-0.177552	-0.153957	-0.233372	-0.474201	-0.525077	-0.482058	0.129829	-0.581077
OR4B1	-0.499124	-0.907585	-0.297411	-1.09329	-0.221267	-1.46432	0.211916	0.00161682	0.170591
CACNB3	-1.29774	-0.955845	-1.18776	-0.274797	-0.250584	-0.523873	0.621104	0.202598	-1.86522
C1QL2	-1.90519	-0.422205	-1.06013	-0.410146	-2.15145	-0.64197	0.955203	0.969751	-0.960045
MIOX	-1.52677	-2.01213	-0.565224	-0.31204	-0.374775	-1.90318	0.803268	0.362971	3.23002
CCSER2	-0.61571	-1.17918	-1.33439	-0.357273	-1.12556	-1.12091	0.666506	1.00363	4.09595
NMUR1	-1.21393	-0.307326	-1.66985	-0.273745	-1.13952	-0.0740244	0.570488	0.48541	-2.63318
CCDC144A	-0.408583	-0.211868	-0.697557	-0.587584	-0.776454	-0.492797	0.958248	0.578933	0.0703387
CSKMT	-0.511936	-0.512843	-0.364693	-0.742735	-0.812362	-0.729069	0.694339	0.774469	2.70652
SRP72	-0.765032	-1.1503	-0.71457	-0.670546	-0.316223	-0.501573	1.30155	0.36604	1.75974
RBM46	-0.550617	-0.887399	-1.00013	-0.733526	-0.581668	-0.163837	0.460911	0.4324	-0.284251
CHTF8	-2.22621	-1.05996	-0.370418	-0.845082	-0.446261	-0.552276	1.50078	0.507399	1.59797
CDSN	-0.414539	-0.766617	-0.46598	-1.87562	-0.820501	-2.26533	0.616165	0.164204	4.00435
RASIP1	-0.421894	-0.999133	-1.14685	-1.42073	-0.448001	-0.294136	1.85979	0.443363	-0.723221
FBXO42	-2.28162	-0.813024	-0.861077	-0.34916	-0.656745	-0.593117	0.864164	0.439295	0.825316
RNF133	-0.205817	-0.456129	-0.685096	-1.49547	-1.17534	-0.980042	1.25473	0.286975	1.9631
KLHDC7B	-0.314149	-1.83298	-0.645448	-0.951939	-0.21841	-0.284292	0.764761	0.316327	-0.242195
ZNF726	-0.690122	-0.744328	-0.358482	-1.24557	-0.405535	-0.963035	0.327389	0.361247	0.667004
SNX31	-1.23926	-0.819481	-1.22608	-0.387409	-0.394478	-1.04019	0.788801	0.148618	2.58857
SP2	-1.35813	-0.328526	-1.38463	-0.127856	-0.760039	-0.60711	0.41634	0.389465	2.18249
PDIK1L	-1.12811	-0.479007	-1.57448	-0.848383	-0.747568	-0.562131	0.479581	0.279227	0.43256
SSH1	-0.333448	-1.41781	-1.24838	-1.55018	-0.11306	-0.215798	1.08226	0.0666922	-2.08635
ABCA7	-1.66642	-0.488307	-1.55635	-0.523501	-0.425571	-0.66305	1.11903	0.279468	-3.16127
ABCA10	-0.582423	-0.585584	-0.802511	-0.572966	-1.16837	-0.382732	1.18258	0.379482	-0.105634
MLPH	-0.877395	-1.81147	-0.770454	-1.65638	-0.141169	-0.510434	1.28945	0.223802	1.79255
SOX1	-0.138337	-1.88814	-0.32997	-1.44101	-0.637654	-1.94123	1.17232	-0.0567772	1.38814
	-0.486228	-1.14705	-0.424997	-1.39988	-1.60517	-2.10014	0.531415	0.0689388	0.416943
CEACAM4	-1.15586	-2.44573	-1.27563	-0.18281	-0.113109	-0.693216	0.377669	-0.00474689	2.54254
ALG12	-0.158366	-1.21038	-1.20265	-1.08239	-0.159508	-0.265535	1.10696	0.189687	0.747288
SORL1	-0.641031	-0.792469	-1.56279	-0.492503	-0.614399	-0.492376	0.371829	0.156213	1.38216
RAD51AP2	-0.705317	-0.233729	-0.36312	-1.20454	-1.12577	-1.46523	0.313438	0.687403	2.05542
ATP6AP1	-0.412325	-0.8481	-0.983031	-0.709666	-1.17117	-0.567975	0.923153	0.511608	2.02062
ATP5PO	-0.973429	-1.29864	-0.484354	-0.0806631	-0.173695	-0.410398	0.145256	0.215355	1.09877
SAR1A	-0.733863	-0.46307	-3.14385	-0.478245	-1.42295	-0.280595	0.471821	0.4826	-5.78719
SSBP4	-2.2893	-0.713326	-0.771297	-0.0822956	-0.238439	-0.478601	0.265695	0.181128	-0.584571
SMIM12	-0.888345	-0.594312	-0.469854	-0.30096	-0.860692	-0.636436	0.169121	0.223331	0.259666
MS4A18	-0.500936	-0.762476	-0.820603	-1.67165	-0.388557	-1.09706	0.514949	0.165496	-0.719732
UEVLD	-0.0419393	-2.25444	-0.71272	-1.27469	-1.31947	-0.936173	1.6958	1.15698	3.55167
PLA2G10	-0.704812	-1.16745	-1.09961	-0.746848	-0.582125	-0.274216	1.38913	0.0644899	-0.676492
ITLN1	-0.261381	-0.185625	-0.502448	-0.948836	-1.16359	-3.42605	0.857649	0.517439	5.1318
CNTNAP3B	-0.919927	-2.15116	-0.270993	-0.555907	-0.425491	-1.48408	0.1458	0.226908	1.0668
TRMT10C	-0.509744	-0.316481	-0.65513	-1.12378	-1.90612	-0.563748	0.807198	0.807358	0.245943
TMEM185B	-0.10314	-0.0997432	-1.15654	-1.35972	-1.81991	-0.36801	1.39324	0.84081	-1.61813
SMARCA4	-2.07961	-0.661437	-1.25137	-0.366623	-1.1574	-0.642753	0.891623	1.00332	-2.09712
DERL1	-2.51516	-2.67973	-0.446763	-0.141445	-0.0567365	-3.01398	-0.814253	0.038633	5.16184
BASP1	-1.83449	-2.13648	-0.328342	-0.114484	-0.237579	-1.08637	-0.267648	0.333429	2.29637
CTR9	-0.590823	-0.562333	-0.965434	-0.405324	-0.932741	-0.239733	0.418742	0.3867	-0.64043
FKRP	-1.73341	-1.01065	-0.397267	-0.477485	-1.14176	-0.921985	0.120677	0.618734	0.519028
KRTAP19-8	-1.12997	-0.617933	-0.669647	-0.313756	-0.598451	-1.02186	0.136243	0.214201	0.556867
XG	-0.671448	-0.736985	-0.374692	-0.572599	-0.746902	-0.701572	0.719666	0.404764	1.32311
BRF2	-1.87683	-3.66848	-0.506657	-0.48101	-0.641932	-0.61283	1.06113	0.651463	0.682223
CALM2	-0.367872	-1.72786	-1.25332	-1.67356	-0.571915	-0.0603766	0.680451	-0.0326183	-1.13364
CLCA1	-0.512233	-0.334771	-0.594557	-0.788643	-0.510797	-0.872724	0.501458	0.535566	-0.104944
PPP1R26	-0.887819	-2.26305	-1.24061	-0.771969	-0.551383	-0.666023	0.169687	0.552788	-2.0556
ADAMTS19	-0.885905	-1.32589	-1.33426	-1.4832	-1.19034	-0.378661	2.1009	1.05447	-2.39532
CABP1	-0.720493	-0.759631	-0.647625	-1.35487	-0.36928	-0.354359	1.14333	0.166266	1.15723
GNPTAB	-1.22709	-0.705619	-0.749047	-0.376	-0.680404	-0.780621	-0.0573682	0.67699	-0.525677
CLK3	-1.64036	-1.83478	-0.555937	-0.425874	-0.899151	-1.0486	0.980864	0.472941	-3.09001e-05
RNF111	-0.309901	-0.231808	-0.278873	-0.999919	-1.27182	-1.26851	1.6632	1.11609	1.03005
ZNF207	-1.9517	-1.47697	-0.543484	-0.150861	-0.183545	-1.07401	-0.511085	0.200878	0.027765
SLC25A1	-0.785555	-2.82752	-0.88884	-0.567308	-0.38717	-0.639038	0.694471	0.397692	2.30851
LRP1B	-1.56204	-0.484043	-0.91112	-0.300676	-1.68968	-0.645395	0.281045	0.747775	-0.966026
SLC18A2	-0.0819449	-0.325188	-1.66512	-2.45215	-0.878841	-0.408738	1.40684	0.370411	-3.49812
ACTG2	-1.2178	-0.194395	-1.40642	-0.350358	-0.76529	-0.575282	0.602121	0.741169	-2.64083
SLC13A1	-1.1598	-2.45741	-0.464482	-0.11531	-0.939899	-0.469132	0.0702419	0.353329	1.49782
MROH1	-1.05598	-0.645798	-0.71297	-0.223766	-0.441435	-0.198884	0.576471	0.287939	-0.429687
SLC10A2	-1.66615	-0.291922	-2.65931	-0.425762	-1.0217	-0.439353	-0.24277	0.921178	1.51573
MLLT10	-0.589386	-0.330936	-1.28161	-0.980475	-1.1495	-0.485407	0.420183	0.393661	0.288758
ZER1	-0.559762	-0.162147	-0.369639	-1.04279	-1.62282	-0.8031	0.452494	0.753192	0.625829
MCRS1	-0.0987247	-2.86383	-0.363029	-2.25029	-0.0482423	-0.646127	2.68398	-0.190526	1.89935
SLC8A2	-1.32668	-0.437095	-0.237932	-0.222295	-0.402112	-1.50231	0.209126	0.37846	1.82755
PCDHA7	-0.484179	-2.02229	-2.21331	-0.700004	-0.237744	-0.670097	1.06917	0.266416	2.44534
MIR641	-0.261069	-0.439794	-1.40636	-0.345034	-0.196024	-0.0173768	-0.107651	-0.101549	-8.04473
KCNK13	-0.699082	-1.60139	-0.515826	-0.887328	-0.1136	-0.950955	0.80522	0.0807926	0.354917
SLC2A5	-1.96663	-0.543633	-0.995965	-0.219329	-0.514045	-0.231968	-0.520368	0.244358	-0.930422
IMMP1L	-0.654467	-1.19002	-0.364846	-0.639655	-0.356202	-0.952463	0.358746	0.322095	1.83436
COL10A1	-0.583016	-0.272472	-0.985208	-0.45475	-2.1274	-0.68934	0.804366	0.417053	1.61525
HAX1	-0.178478	-1.03457	-0.486675	-1.09895	-0.0950967	-1.02089	1.05361	0.156154	1.65418
CACNB4	-1.61199	-0.132355	-0.816785	-0.960415	-1.14736	-0.845767	1.62239	0.614114	-0.360438
DYRK3	-0.0473468	-0.450769	-0.230467	-1.14349	-0.722404	-0.5129	1.62054	0.30946	1.04076
IL27RA	-0.106382	-0.230066	-0.345332	-1.6388	-1.52698	-0.839483	1.41011	0.559557	0.724275
CDCA7L	-0.17795	-0.797127	-1.93628	-1.90201	-0.246621	-0.859027	1.05126	0.327797	3.25703
SIM1	-1.8468	-3.03532	-1.31794	-0.282014	-0.170453	-0.198936	0.753924	-0.212704	-1.7096
DOC2A	-0.67612	-1.63306	-0.681888	-0.774242	-0.107692	-0.484715	0.82793	0.0109077	1.69383
DNAJB11	-1.04809	-2.0887	-1.37568	-1.93734	-0.414872	-0.558537	1.35724	0.330014	1.98589
COX5B	-0.505107	-0.360296	-0.242571	-1.09058	-0.730654	-1.97483	0.509662	0.343731	1.22404
KRT71	-0.178304	-0.576989	-0.258772	-2.28082	-1.09493	-1.74858	1.0506	0.36436	5.51009
MIR589	-0.319835	-0.539471	-0.129953	-0.282997	-0.147974	-0.587338	-0.291334	-0.169535	-0.253738
ZBTB18	-0.446351	-0.912824	-0.379776	-0.832396	-0.795671	-1.1493	0.577087	0.761503	1.17167
UIMC1	-0.792394	-0.865632	-1.28308	-0.818469	-0.445088	-0.407305	0.790433	0.464665	-0.639714
ST3GAL3	-1.50381	-0.717569	-0.787641	-0.126995	-0.447467	-0.236847	0.122045	0.179785	0.150008
CPB1	-0.20029	-0.668125	-0.470295	-0.896463	-0.57893	-0.41927	0.99168	0.604399	0.79391
SNX18	-0.128255	-1.19794	-0.328485	-1.57465	-1.14358	-0.950531	1.20755	0.148465	1.3225
CAP1	-1.18973	-1.97009	-0.545822	-0.332539	-0.0889962	-0.25638	0.837604	-0.06939	0.703196
PPAN-P2RY11	-1.06536	-0.38309	-0.363291	-0.359877	-1.02074	-2.17476	0.771403	0.448625	6.25613
FBXW4	-0.613938	-0.467054	-0.240954	-0.983903	-1.159	-0.941219	0.757163	0.832983	2.70232
FNIP1	-0.927699	-0.0512476	-0.394436	-0.841248	-2.83541	-1.24518	0.952195	1.5224	4.40698
C11orf94	-0.365472	-0.854273	-0.467541	-0.714691	-0.666539	-1.39663	0.684187	0.214449	0.266834
MYO1G	-0.914134	-0.211107	-0.849313	-0.427327	-1.66789	-0.902948	0.834875	1.43521	-0.80013
FHL5	-1.94819	-0.902772	-0.663445	-0.242022	-0.869851	-3.10698	0.67782	0.125783	5.46141
IQCJ	-0.504019	-0.108294	-0.326574	-1.63632	-1.29146	-1.84092	0.510938	1.13369	1.42593
HSPB11	-1.45028	-0.900901	-1.62228	-0.464081	-0.429978	-0.256292	0.669454	0.126322	0.702332
CARM1	-0.546671	-1.57133	-1.22688	-1.32941	-0.138767	-0.313968	1.96643	0.170776	-2.00165
FOXN1	-0.844362	-0.212253	-0.918348	-1.41733	-0.952426	-0.50165	1.01769	0.4804	0.934299
CREM	-0.535714	-0.779498	-0.755203	-0.839218	-0.304827	-0.366727	1.49294	0.168313	1.21635
CHPF	-0.661115	-0.457805	-0.715916	-0.392842	-0.947199	-0.35124	0.392494	0.521611	1.14546
CD300LG	-1.59643	-0.58721	-0.800032	-0.406294	-1.06585	-0.758079	0.949265	0.405193	-0.665723
ZNF816-ZNF321P	-1.14997	-1.08826	-0.0457903	-0.606044	-0.46679	-1.56965	-0.00830056	0.171756	3.74319
AQP3	-1.25563	-0.510678	-1.0328	-0.179973	-0.933563	-0.328763	0.530437	0.485699	-0.353694
NLRC3	-0.62516	-0.854037	-1.0105	-1.08105	-1.53159	-1.52114	0.386896	0.139242	-1.26218
SUPT3H	-0.461778	-0.211072	-0.882603	-0.964702	-1.1166	-0.644014	1.62686	0.482174	2.32952
NLRP8	-1.38063	-0.800144	-1.62918	-0.208634	-0.321048	-0.0740003	-0.0904705	0.408298	-3.19579
CRYBA4	-0.318515	-0.095113	-0.28832	-0.723172	-1.90293	-0.836812	0.757406	0.867964	3.18128
SPAG11A	-0.318023	-0.459057	-0.143075	-0.780986	-1.24566	-1.8512	0.980147	0.413633	2.24134
IPO8	-0.978844	-0.153666	-0.409178	-0.165606	-1.77878	-1.0054	0.517127	0.652826	0.489515
PAXBP1	-0.125416	-1.43071	-0.272063	-1.80698	-1.32365	-0.956675	1.46274	0.45831	1.51567
ZNF787	-0.594753	-1.54261	-0.950865	-0.682544	-0.127316	-0.200185	0.718751	0.0818082	0.260333
UBD	-1.13888	-0.890345	-1.24619	-0.636217	-0.732631	-0.245749	-0.00071489	0.129129	-0.00711949
ANHX	-1.4702	-0.21835	-0.348869	-0.608842	-1.35134	-0.748866	1.22733	0.567382	1.29883
SELPLG	-0.261434	-0.99682	-0.279094	-0.873525	-0.21644	-1.49187	0.857601	0.103496	3.16644
ORMDL3	-0.35717	-1.31172	-0.0947073	-1.6604	-0.185792	-1.80405	1.26303	0.0360111	2.61081
TRAPPC2	-1.23059	-0.168791	-1.07372	-1.06687	-0.828695	-1.1282	1.72182	0.730787	4.11754
CSF3	-0.493734	-0.845699	-0.350391	-2.28461	-0.578655	-1.0578	1.82788	0.141449	0.704047
ANP32B	-0.475673	-1.13877	-1.21688	-0.901981	-0.272128	-0.449567	1.01856	0.155571	1.5531
PGBD5	-0.563594	-0.306558	-0.851656	-0.491159	-1.4417	-0.231878	0.448019	1.03785	-0.807123
MED15	-1.14165	-0.0884595	-1.16817	-2.14789	-2.05587	-0.568643	2.61011	1.27924	-1.79484
TBC1D2	-1.69188	-1.07312	-0.403676	-0.590324	-0.228279	-0.679203	1.20477	0.184549	2.48252
SLC5A9	-2.09422	-2.26126	-1.01102	-0.179341	-0.155561	-0.580541	0.318167	0.138052	-1.2637
ZNF560	-2.1299	-0.357515	-1.11973	-0.125193	-0.944154	-0.277522	0.143311	0.416508	-0.310637
LAT2	-0.306141	-0.341367	-0.677228	-1.3004	-1.37531	-0.349624	0.777388	0.592387	-0.330731
SLFNL1	-0.480977	-3.56041	-1.10633	-0.62067	-0.044815	-0.178508	1.24095	-0.276359	-0.520752
CST6	-0.696814	-1.69087	-0.108455	-0.645194	-0.453545	-1.01095	0.33012	0.224888	2.50912
ERMN	-0.444616	-0.692384	-0.207056	-1.06738	-0.630354	-1.56606	0.752582	0.399127	2.93118
FAM184A	-0.800032	-0.746418	-0.614406	-0.996598	-0.56486	-0.544232	0.236058	0.170733	-0.161211
DNAJB7	-0.942246	-1.10951	-1.19478	-0.206907	-1.16867	-0.157238	0.12973	1.0369	-1.88881
MIR3960	-1.75445	-1.13538	-0.774774	-0.725121	-0.0420094	-0.106971	0.926061	-0.187301	-4.16966
MMP27	-0.902487	-0.533962	-2.17964	-0.573147	-0.508655	-0.203742	1.0902	0.309494	-4.63983
MMGT1	-4.92062	-2.68187	-1.48808	-0.380013	-0.0191168	-0.219716	0.910402	-0.167751	-1.77189
CTSG	-1.19747	-0.790803	-0.749858	-0.643013	-0.453353	-0.475718	1.26805	0.225124	1.0539
SP140L	-0.517518	-0.887188	-2.14134	-0.678692	-0.742905	-0.0667896	0.495796	0.129992	-0.792011
PANK3	-0.409212	-0.680779	-0.8035	-0.792217	-0.76494	-0.432376	0.908162	0.740711	0.075071
NUP155	-0.389003	-1.30457	-0.433257	-0.716985	-0.222708	-0.568097	0.650766	0.0375783	0.388484
FAM237A	-0.248145	-0.742281	-0.0250778	-1.29135	-0.383284	-2.95811	0.617558	0.0505237	3.85569
ATP4B	-0.453659	-0.247979	-1.00427	-0.599967	-1.39824	-0.540922	0.569044	0.627922	1.91472
OR52I2	-0.126086	-0.294464	-0.257429	-0.598617	-0.307687	-0.349491	0.381639	0.00824347	-2.22121
UBE2J1	-0.57243	-0.840763	-0.772836	-0.737631	-0.85974	-0.33138	0.96101	0.290351	0.45651
SCN1A	-1.29806	-0.449475	-0.392069	-0.398038	-1.15246	-0.569792	0.231415	0.846919	1.61125
SCD	-0.177371	-1.43298	-1.04283	-1.27357	-0.907029	-0.17923	1.18164	0.841491	-0.0537265
NCR2	-1.61741	-2.03138	-0.977477	-0.345642	-0.113207	-0.593125	0.726876	0.196149	2.1288
MVB12A	-1.18626	-0.728037	-1.58226	-0.399403	-0.293101	-0.861021	0.939082	0.195131	-3.2488
RPL22L1	-0.97142	-0.105419	-0.748686	-0.939313	-1.45371	-0.222917	0.804385	1.16764	-0.524933
TXNIP	-0.161323	-2.53837	-1.21628	-2.73934	-0.377592	-0.409666	3.0548	0.454271	-0.245697
ZNF385C	-0.132782	-0.850967	-1.57705	-2.3652	-0.607288	-0.730187	1.19133	0.14016	2.50422
VCL	-0.225859	-0.914	-0.884971	-2.8709	-0.354524	-0.665485	0.92749	0.435796	0.417175
TMEM91	-0.288722	-0.53548	-0.397503	-2.10504	-0.577472	-0.891604	0.805451	0.247695	3.38933
LEFTY1	-1.25109	-0.0702961	-1.9196	-0.978765	-1.86949	-0.253225	1.42478	1.44386	-1.19597
ACOT6	-0.417473	-0.525831	-0.7432	-0.908711	-0.961204	-0.753855	0.612433	0.620963	-0.509726
NT5C1B	-0.644282	-1.95646	-1.50442	-0.681625	-0.506471	-1.75591	0.635857	0.552698	3.32091
ZNF674	-0.342226	-0.710674	-0.203357	-0.797241	-1.11337	-1.49877	0.926947	0.182006	1.53364
S100A4	-0.399775	-1.53492	-0.557815	-1.59638	-0.217569	-0.402966	1.28294	0.315619	1.36736
OGFOD2	-0.930951	-1.73722	-0.522136	-0.500095	-0.196378	-0.532592	0.137326	-0.0339411	0.0847252
YTHDC2	-1.01765	-0.738279	-0.324782	-0.627295	-0.494223	-1.18688	1.24916	0.421803	3.88097
JSRP1	-0.479878	-0.619111	-0.974737	-0.435021	-0.429392	-0.609981	0.544101	0.494046	1.31832
DACH1	-1.65369	-1.5621	-1.00574	-0.44869	-0.224309	-0.215177	0.782998	0.32143	-0.221457
PMVK	-0.270014	-0.5613	-0.879438	-0.896184	-1.4776	-0.428442	1.55501	0.2369	-0.0292306
CD55	-0.589183	-0.564675	-0.714297	-0.49334	-0.562326	-0.516907	0.782845	0.313468	-0.433205
SLC39A11	-0.364728	-0.279316	-0.869998	-0.75827	-0.716985	-1.16673	0.685325	0.460011	4.22001
MCCC2	-0.331059	-0.733838	-0.925033	-1.5037	-1.50733	-0.763049	2.11479	1.30501	0.888485
RAB12	-0.223328	-0.381584	-0.541398	-2.01718	-1.19	-1.16239	0.93336	1.05359	1.15637
RPS12	-0.428735	-0.900486	-0.768109	-0.967652	-1.4455	-0.936358	1.63008	1.02098	-0.57616
ADCY5	-0.378601	-0.425677	-1.32866	-0.5605	-1.49506	-0.370593	0.773886	0.303257	1.23158
AIG1	-0.644226	-1.06928	-0.396684	-1.27802	-0.619637	-1.4328	0.36836	0.0865021	4.16542
BOLA2	-0.449873	-2.00328	-0.0647257	-0.65725	-0.0578867	-2.37132	0.573148	0.0798807	4.25434
TRIM39-RPP21	-0.293917	-0.619172	-0.24987	-1.25221	-1.38238	-1.36548	0.798053	0.213665	2.28156
PDHX	-0.0901075	-2.63777	-0.0858918	-1.53164	-0.0485334	-1.49321	1.67217	-0.017551	2.77171
MRPS17	-1.18355	-1.37243	-0.482074	-2.66881	-0.234614	-0.659291	3.00985	0.127281	2.03014
LURAP1	-1.60302	-0.469767	-1.07206	-0.450131	-0.511556	-0.374017	0.342333	0.279525	1.24657
	-0.57502	-0.422004	-0.059046	-0.476627	-0.434361	-0.926638	-0.188669	0.0895716	1.91251
ASB16	-0.672936	-0.429277	-0.144714	-0.294562	-1.02765	-1.40905	0.342658	0.557817	2.3014
HAUS6	-1.19794	-0.918529	-1.24081	-1.07738	-1.18392	-0.456621	1.73365	0.630074	1.57878
VASP	-1.3607	-1.46817	-0.655216	-1.25149	-0.441728	-0.522278	1.89186	0.503572	1.29134
OGA	-0.704635	-0.17795	-1.4681	-1.20997	-2.3299	-0.778454	1.85991	0.528489	-2.86249
RPL27A	-0.532963	-0.29925	-0.030788	-1.4165	-1.52665	-2.2962	1.20361	0.613889	5.78725
KIF1C	-0.501245	-0.915927	-0.712012	-0.42223	-0.186209	-0.561359	0.97486	0.286069	0.972214
SLC30A10	-2.03791	-1.27433	-0.462456	-2.14143	-0.208943	-0.374728	2.60105	0.195131	1.24912
DDX6	-0.298646	-0.424576	-1.28644	-1.94922	-0.618862	-0.129887	1.25767	0.365416	-0.374715
NPEPL1	-0.890673	-0.0229284	-0.749897	-1.46433	-3.72097	-0.494536	1.22174	1.48575	-0.446613
WDR59	-1.66015	-0.552219	-0.795165	-0.10825	-0.547487	-0.281127	0.357346	0.313907	0.82166
CHST7	-0.250362	-1.01689	-1.28495	-1.18761	-0.408007	-1.39339	1.09118	0.100853	2.39851
SH3D21	-0.274771	-0.537613	-0.432925	-0.808945	-0.696939	-0.50128	0.830778	0.328713	0.609885
DHX9	-0.634091	-0.38226	-0.81168	-0.290546	-0.850307	-1.15369	0.606589	0.80244	-0.695181
TBC1D17	-0.388557	-1.84973	-0.567947	-1.01393	-0.0681208	-0.895793	1.27006	0.016215	-0.0353538
MFSD12	-2.28188	-0.17264	-0.57994	-0.174644	-0.808021	-0.402645	0.537888	0.689945	0.374398
SMOC2	-0.249849	-0.283153	-0.78551	-3.39183	-1.16088	-0.601054	1.69185	1.03082	1.30859
ZNF264	-0.287445	-1.9735	-1.22064	-1.10634	-0.232305	-0.282611	0.807624	0.149728	-0.466171
DES	-0.279338	-0.40035	-0.114042	-1.16791	-0.998743	-2.22583	1.06365	0.367195	2.29862
BAG1	-0.986862	-0.580105	-1.33004	-0.328178	-1.38842	-0.135111	0.792529	1.21277	-2.37706
OXNAD1	-0.544309	-0.997421	-0.519855	-0.671539	-0.130408	-0.48654	0.633652	0.154557	0.0924691
MMP26	-1.29052	-0.769093	-1.98161	-0.459041	-0.44524	-0.252335	1.02952	0.429806	-4.26198
MAP3K7CL	-0.60464	-0.52798	-0.479884	-0.393144	-1.56927	-0.512793	0.557049	0.250978	0.225245
FAM53C	-2.15327	-0.498232	-0.457078	-0.370944	-1.84648	-0.503373	0.898518	1.65327	0.303858
VAMP5	-0.489524	-0.689322	-0.320026	-0.685581	-0.538896	-0.769835	0.528019	0.188658	0.829381
SENP5	-0.423881	-0.365485	-0.476155	-0.759005	-0.600696	-0.513944	1.05657	0.426467	1.64694
SEPTIN1	-0.647878	-0.160522	-0.708933	-3.0154	-1.45167	-0.827063	3.2681	0.554963	3.13602
DDO	-0.246466	-1.3039	-0.773671	-1.14456	-0.402168	-0.365347	1.03358	0.0377745	1.21079
RORB	-0.506527	-0.73819	-0.28763	-0.877551	-0.308253	-0.740938	1.53575	0.178721	2.25863
WASF3	-1.20997	-3.49241	-0.485762	-1.41398	-0.338004	-0.348656	2.04166	0.10364	0.204575
SEMA3B	-0.602475	-0.280955	-0.615674	-0.664487	-0.900984	-1.15476	0.408263	0.726677	-0.164459
UTP14A	-0.292318	-0.265642	-1.04412	-1.17184	-1.11492	-0.344016	1.74249	0.423952	-1.3724
SPINT3	-0.693588	-0.729346	-0.0178246	-0.824788	-0.343431	-2.50503	0.490345	0.199909	4.77902
RNASE4	-2.13908	-0.821521	-1.27764	-0.0918863	-0.273728	-0.554493	-0.201614	0.148047	-2.18752
IQCA1	-0.525805	-1.18234	-0.217313	-0.675224	-0.284681	-0.886595	1.29271	0.0613978	3.37428
SLC4A5	-0.183314	-2.18859	-0.924822	-0.865549	-0.943532	-0.168438	1.18148	0.86666	0.0846218
DNAJC27	-0.310775	-0.200469	-1.42466	-0.742116	-1.09918	-1.07231	1.14171	0.495903	0.440842
ZNF571	-0.797743	-1.07148	-0.401747	-0.658559	-0.162176	-1.0294	0.237844	0.162967	2.62638
RAB20	-0.453958	-0.165701	-0.360929	-0.31804	-1.21762	-0.720511	0.706844	0.576484	0.658334
EXOC3L4	-2.71241	-2.04269	-0.468849	-0.0758141	-1.56433	-0.554848	0.239635	1.35422	1.96799
ARHGAP29	-0.456228	-0.948583	-0.269569	-0.502287	-0.572885	-0.787441	0.899075	0.114697	1.0748
MIR3940	-0.101031	-0.0480652	-0.0993758	-0.682845	-0.97972	-0.689222	0.509547	0.449769	0.167262
OR4C11	-0.493056	-0.699791	-0.0662718	-1.41021	-0.477923	-2.2983	0.394742	0.133366	2.8315
HCST	-0.601829	-0.716726	-0.0651142	-1.69919	-0.302603	-1.94205	0.408922	0.180103	4.86454
CD300C	-0.33336	-0.387228	-0.895034	-0.686948	-1.84576	-0.817042	1.09614	0.413839	2.1657
ARMC5	-0.883716	-0.12011	-1.54412	-2.81388	-1.46467	-0.0788989	1.94189	0.859932	-3.12117
RECQL	-0.529236	-0.204253	-1.53427	-0.697529	-1.29787	-0.40212	1.12389	0.491	0.863169
DRD2	-0.720213	-0.726854	-0.238388	-0.547591	-0.637353	-0.918753	1.15027	0.331022	2.63821
ADCYAP1R1	-0.640004	-0.898998	-0.678756	-0.600938	-0.13082	-0.743236	1.01439	0.146008	-0.335321
STPG3	-1.13532	-0.510884	-2.16351	-1.44058	-0.377196	-0.397117	0.929089	0.453935	1.34346
ARID3A	-1.80676	-0.634401	-1.09315	-0.506021	-2.27579	-0.492474	0.586709	2.34662	0.0776835
BRD8	-0.493608	-0.743922	-0.715797	-1.2321	-0.473008	-0.600999	1.87966	0.171475	0.334289
GADD45G	-0.270334	-0.413468	-1.98007	-1.37366	-0.474632	-0.551898	0.840514	0.310394	0.669411
ECM2	-0.180809	-0.460013	-0.85497	-1.08006	-0.567194	-0.400341	1.04231	0.284487	-0.093253
	-0.522602	-1.05982	-0.508643	-0.155014	-0.0395873	-0.161142	-1.00888	-0.492445	-5.16379
ASTN1	-3.27809	-1.0873	-0.955712	-0.0989701	-0.390519	-0.63756	-0.538516	0.464309	-0.431817
OVCA2	-0.28456	-0.682836	-1.88186	-1.56391	-0.60956	-0.760376	1.40439	0.190941	2.77906
CAPN14	-1.59655	-0.275405	-1.57417	-0.351103	-1.79672	-0.466934	-0.289816	0.413987	-3.2247
GOSR2	-0.118681	-1.00778	-1.32116	-0.823504	-0.1665	-1.8353	1.4742	0.165957	5.65224
RALBP1	-0.328322	-0.545789	-0.448641	-1.5605	-0.92356	-0.592661	1.10451	0.243668	0.337672
PRSS21	-0.196255	-0.221985	-1.74366	-0.677323	-1.72104	-0.0920808	1.02503	0.469019	-3.71702
MIR4522	-0.137522	-0.314103	-0.0692069	-0.566343	-0.28833	-0.831747	0.329576	-0.00763859	0.720977
DERL3	-0.834448	-1.44527	-0.285	-0.957327	-0.155177	-1.75168	0.209913	0.193949	0.995879
OS9	-0.960189	-0.16942	-0.971939	-0.449844	-2.34446	-1.15683	0.117546	0.540567	4.19192
RNASE13	-0.339768	-2.30916	-1.207	-2.34432	-0.21079	-0.113237	0.724305	-0.117356	-0.226616
RAD21	-1.237	-0.516708	-1.21576	-0.180009	-0.896019	-0.24524	0.550283	0.832632	0.643486
SS18L2	-0.660774	-0.458232	-0.414124	-0.924772	-0.99295	-1.34332	0.908669	0.626888	3.54974
BOD1	-1.35051	-0.967991	-0.436065	-0.77163	-0.49221	-0.922795	-0.135992	0.147693	0.436718
KDM8	-1.23177	-0.422307	-0.487918	-0.385004	-1.25141	-0.671333	0.917439	0.305393	0.727609
TIGD7	-0.447765	-0.523529	-1.51027	-0.259299	-1.38984	-1.14731	0.614898	0.253012	0.759428
LRRC4	-0.993095	-1.29779	-1.72255	-0.60229	-0.168737	-0.438496	0.868995	0.148716	-3.66129
G3BP2	-0.69178	-1.71867	-2.06307	-0.540726	-0.614859	-0.255687	0.562199	0.630686	-4.4344
VPS28	-1.0279	-0.912602	-0.165278	-0.299927	-0.163923	-1.46497	0.0687979	0.157277	4.9405
DHX57	-1.29512	-0.662978	-0.902807	-0.266959	-0.574007	-0.618924	-0.101309	0.313082	-0.943019
PPP1R32	-0.247108	-0.361157	-1.04229	-1.03294	-0.582546	-0.291544	0.884775	0.607212	0.44837
MYDGF	-2.08442	-0.92256	-2.67348	-0.116284	-1.50588	-0.266933	0.38309	1.30354	-5.31476
TMC1	-0.258981	-0.275458	-0.10965	-0.884105	-1.62812	-3.40494	1.05059	0.413976	7.81836
EIF2B1	-1.76349	-0.522392	-0.504299	-1.04906	-1.08059	-0.568203	1.70813	0.359646	1.54113
EIF2S3	-0.31445	-2.0625	-0.357014	-0.704911	-0.92663	-0.772292	1.34498	0.854045	1.41392
NECTIN1	-0.639532	-0.286089	-0.895299	-1.27649	-0.507685	-0.349679	1.05543	0.404198	-0.59998
ZFP69B	-0.298349	-1.89767	-0.962553	-1.50753	-0.139784	-0.775243	0.790838	-0.0582162	1.01423
CHCHD2	-0.206379	-1.0327	-0.151524	-1.13401	-0.165764	-3.67987	0.974807	0.0995977	3.56671
CELA1	-0.921001	-0.181508	-1.59905	-0.307482	-1.00858	-0.32883	0.500756	0.911802	1.0483
ELANE	-0.581267	-0.490729	-0.749294	-0.825143	-0.729159	-0.514505	1.47565	0.48824	1.22195
TAGAP	-0.525496	-0.856718	-0.437595	-1.22608	-0.303648	-0.621314	1.87376	0.242884	0.881185
ELK1	-0.722196	-7.29824	-1.16223	-1.46495	-0.00851975	-0.287132	1.59986	-0.343046	0.849285
PCED1A	-0.281977	-1.20828	-0.261688	-0.742151	-0.85042	-1.84199	1.06443	0.400182	3.21585
ZNF799	-0.471127	-0.16381	-0.799345	-0.882636	-0.809906	-0.685694	0.54832	0.549554	0.714893
MIR9-3	-0.183881	-0.618652	-0.0124536	-0.461936	-0.11954	-1.54854	0.146277	-0.219841	3.31989
CCDC74A	-0.329369	-0.388191	-0.880231	-1.54847	-2.6114	-2.09581	1.94439	1.17908	6.12018
ZNF165	-1.88194	-0.674273	-1.48544	-0.273078	-0.469398	-0.441092	0.737947	0.231296	-2.92362
ZDHHC9	-0.274401	-1.08579	-0.102655	-1.3574	-0.462	-2.19218	0.831412	0.355877	2.47455
ENO2	-1.16442	-3.27964	-0.550952	-0.284275	-0.484664	-0.855308	-0.0172014	0.536922	3.24255
MIR7-3	-0.106509	-0.246058	-0.889432	-0.662542	-0.363971	-0.0599733	0.480109	0.0518241	-6.79942
PRSS46P	-1.20452	-1.33549	-0.390982	-0.258192	-0.112937	-0.582477	0.496696	0.0588621	0.542152
DEGS1	-0.723026	-0.326624	-1.00691	-0.268704	-1.68558	-0.505313	0.729428	0.918507	-1.25133
KRBA2	-1.86296	-1.3286	-0.346678	-0.403282	-0.251544	-1.63076	0.0228811	0.346173	2.34157
MCUB	-0.32544	-1.4883	-0.677601	-2.1407	-0.463698	-1.88011	1.97252	0.521466	5.72608
	-0.844289	-0.600569	-0.257561	-0.968761	-0.772715	-2.397	0.202074	0.220608	4.96001
TMEM255A	-0.804616	-0.945953	-0.678834	-0.544891	-1.30756	-0.643669	0.232608	0.340025	-0.254216
PPP4R3A	-1.72845	-0.378786	-0.286719	-0.323565	-0.865477	-1.17969	-0.108306	0.746456	1.09926
RAB31	-1.32796	-0.380541	-1.01255	-0.182557	-0.582531	-0.422222	0.0453299	0.564667	-1.26896
OARD1	-0.608262	-0.409203	-0.535211	-0.471268	-0.717304	-0.278348	0.40267	0.531479	0.0487678
C6orf89	-0.801076	-0.50746	-0.997784	-0.873386	-0.525777	-1.99384	0.235206	0.260472	2.23481
TPPP	-1.32797	-1.79764	-1.65267	-1.97655	-0.110185	-1.00293	1.38717	-0.0273681	3.75234
OTOR	-0.475281	-0.971857	-0.498092	-0.881809	-0.434822	-0.824618	1.53933	0.109345	0.16236
ELOVL5	-0.514682	-0.668906	-0.341594	-0.988614	-0.404511	-1.41632	0.498948	0.19577	0.739107
KLHL13	-1.72691	-0.254467	-1.22795	-0.259989	-1.2428	-0.712809	0.199359	0.633139	1.92977
PSMD9	-0.870137	-0.872256	-0.94832	-0.374657	-0.445934	-0.810597	0.903197	0.420588	-0.314069
MRPL4	-0.899214	-2.03157	-1.61044	-0.43532	-1.11771	-0.345633	0.996253	0.408282	-3.33805
TMEM37	-0.946142	-1.34592	-0.816666	-0.843357	-0.225577	-0.587121	1.49899	0.0300005	2.10438
NOSIP	-0.156281	-1.11615	-1.32652	-1.40234	-1.8481	-0.213127	1.36913	1.65562	-2.36383
SLURP1	-0.346646	-0.147617	-0.455677	-0.819345	-1.25729	-1.38719	0.760669	0.577107	2.26599
PSMD5	-1.31627	-0.986034	-1.76455	-0.204714	-0.81329	-0.172357	0.270981	0.775249	-2.58448
GNG12	-0.82922	-1.05822	-0.254206	-1.61118	-0.136078	-1.72533	0.214026	0.0889626	3.86174
ETV2	-0.477095	-1.79702	-0.529416	-0.422239	-0.180049	-0.423665	0.736824	0.0491771	0.309679
SSX2IP	-0.433257	-0.429213	-0.393448	-0.350637	-0.479646	-0.571681	0.593511	0.378306	1.21657
AKR7A2	-0.495423	-0.682923	-0.905249	-0.309921	-0.866879	-0.526287	0.800637	0.814561	-0.645416
PSMC3	-0.839252	-0.90003	-0.282875	-0.243665	-1.25447	-1.28445	0.532403	0.571718	1.51505
MMD2	-0.259354	-0.563712	-0.256671	-0.547863	-0.270453	-1.15739	0.364435	0.0189688	-0.232809
PSMB6	-1.06607	-2.62956	-0.242824	-0.537668	-0.246769	-0.990488	1.13706	-0.160774	2.27411
PSKH1	-0.55857	-0.828606	-2.04884	-0.784336	-0.519691	-0.086525	1.13624	0.446051	-4.4036
TXNDC12	-2.03157	-0.305604	-1.13997	-0.505052	-0.647645	-0.612409	0.80169	0.386693	2.20811
NUP85	-0.853971	-1.66197	-0.502095	-0.553962	-0.455065	-0.626341	0.946474	0.514941	0.384932
CCDC40	-1.14539	-0.754378	-0.688682	-0.417787	-1.55442	-0.551709	0.628572	1.34369	-0.363636
SYT8	-0.243656	-2.17476	-0.398582	-1.46287	-1.04573	-0.643568	1.64454	0.751884	0.513424
PSD	-1.11205	-0.481075	-0.592333	-0.598875	-0.482908	-0.991656	1.15686	0.322365	3.71955
PTCD3	-0.404977	-2.46492	-0.833193	-1.7384	-1.45646	-0.520595	2.3028	1.26598	1.34949
MASP1	-2.81747	-0.169142	-0.369508	-0.0698466	-1.51363	-0.591258	0.214693	0.833383	1.82783
TMEM178B	-0.599679	-0.604751	-2.24983	-0.679839	-0.945466	-0.150332	0.410885	0.218982	-1.73055
UCP2	-0.829842	-1.00106	-0.638418	-0.570077	-0.475443	-0.53072	0.530794	0.27662	0.267775
SCYL2	-0.235886	-1.19459	-1.07068	-1.05091	-0.797582	-0.451241	0.907651	0.478948	1.12196
SLFN12L	-1.38326	-0.481803	-1.36582	-0.29437	-0.758045	-1.15455	-0.155611	0.273289	2.8497
PSPN	-1.33762	-0.104944	-0.325381	-1.21221	-3.19143	-0.945384	1.13801	4.43215	2.6036
PRM1	-0.561019	-1.83688	-1.48715	-0.571542	-1.6299	-0.47524	1.18095	0.339092	-2.93006
PTK2B	-0.781623	-0.340177	-0.970171	-0.668937	-0.628486	-0.432166	0.250369	0.358926	1.48596
WASHC3	-1.12451	-0.283967	-1.09331	-0.179695	-1.50146	-0.39279	0.244841	0.75646	1.32551
RABL2B	-0.958654	-0.149064	-0.60382	-0.478461	-1.4082	-0.616353	0.558857	0.574915	1.52083
YY2	-0.504867	-0.924502	-0.252052	-1.51776	-0.19384	-0.623824	1.78663	0.293532	1.25251
ERMP1	-0.916063	-0.213949	-0.0532979	-0.547497	-1.31032	-1.8966	0.770486	0.478222	3.55611
FCER1A	-0.709095	-0.117925	-1.35586	-0.25802	-1.89043	-0.208945	0.469941	0.636675	-2.47015
MREG	-0.733434	-1.63311	-1.20097	-1.17436	-2.22083	-0.243118	0.853755	1.05619	-1.91031
KLF17	-1.80328	-1.09953	-0.195931	-0.285691	-0.402953	-1.06943	0.0667483	0.151139	1.8936
USO1	-0.500672	-1.34107	-0.108282	-1.11999	-0.571702	-1.98007	0.515066	0.0309085	5.91407
RAB3IP	-0.193047	-2.55055	-0.934747	-1.17547	-0.0795423	-0.306865	1.01029	-0.149863	-0.5584
FCGR1B	-2.63693	-0.235893	-0.501518	-0.0315705	-0.904163	-0.59726	-0.955142	0.839384	1.24278
ZBTB5	-1.87924	-0.411992	-0.962072	-0.260225	-1.19579	-0.610204	0.715154	0.33102	2.1993
MAP4K1	-0.555452	-0.568914	-0.246795	-0.669827	-0.42424	-0.968543	1.30069	0.39223	1.19668
RTL9	-0.71609	-0.157214	-0.209406	-0.537985	-1.92695	-2.03067	0.821696	0.560562	2.25656
MEIS3	-1.85872	-1.41558	-0.990782	-0.328654	-0.106733	-0.419535	-0.453944	0.0656539	-1.20133
CEP76	-0.560817	-0.973766	-0.81012	-1.9185	-0.348749	-3.11385	2.43743	0.114782	4.10829
PRKAB2	-0.523417	-0.391233	-0.417631	-0.502448	-1.263	-1.03074	1.08955	0.323248	1.04456
CA7	-0.182311	-0.422646	-1.16705	-1.18621	-0.836274	-0.0821282	1.65448	0.305103	-1.79257
MYO3B	-0.828162	-0.454314	-0.529377	-0.587278	-0.647037	-0.537478	0.214667	0.336585	0.0644257
ANXA10	-0.373516	-0.667702	-1.37024	-0.690192	-0.353574	-0.261056	0.934532	0.196225	0.725804
DUSP10	-1.41245	-0.267434	-0.186323	-1.46497	-1.29462	-0.749343	2.08946	0.604302	1.7076
MADCAM1	-2.47986	-0.471717	-1.54678	-0.123022	-0.894378	-0.284123	0.381028	0.831417	-3.13013
UBE2D2	-1.55881	-0.227968	-0.171826	-0.744523	-1.70959	-1.56073	1.38706	0.476376	2.99678
ARHGEF19	-1.5431	-0.700094	-1.65461	-0.87334	-0.337476	-0.923488	1.5299	0.422189	-3.46902
DACH2	-1.30271	-0.349898	-1.36666	-0.644382	-0.543244	-0.169483	-0.10602	0.374574	-1.33614
CDON	-1.38575	-1.06704	-0.481288	-0.335564	-0.382676	-0.809325	0.843059	0.457696	1.51831
HEBP1	-0.409889	-0.48338	-0.520625	-1.16932	-1.01564	-0.711335	0.651289	0.916765	2.5872
CAMK2B	-1.02735	-0.70988	-1.01055	-0.723399	-0.707395	-1.31975	1.36455	0.696306	2.12213
HSD17B6	-0.607064	-0.954643	-0.615654	-0.991656	-0.391728	-0.606783	1.65684	0.352973	0.932786
TOMM5	-0.104439	-2.1968	-0.254888	-1.21091	-0.883407	-1.6864	1.30092	0.611919	5.41089
FGFR1	-1.3138	-0.588622	-0.174892	-0.198196	-0.882041	-1.06865	0.037559	0.225738	1.671
FGG	-0.53493	-0.316717	-1.41758	-1.02782	-0.714708	-0.250213	0.817449	0.547912	0.665757
SLC25A30	-0.507917	-0.268619	-0.729862	-0.787407	-1.59606	-0.299193	1.03787	0.420969	0.510889
FHL1	-0.265116	-1.56709	-2.05057	-0.716013	-0.0846282	-0.422314	0.85071	0.143808	1.44593
RAB19	-0.45906	-1.521	-0.941018	-0.502714	-0.172041	-0.232591	0.722447	0.000419438	0.157564
FKBP3	-0.281685	-0.635498	-0.512941	-0.78868	-0.398975	-0.476918	1.41181	0.223193	0.111875
TAS2R8	-1.31296	-0.960242	-0.743955	-0.196969	-0.505833	-0.463289	0.586924	0.545528	-0.511968
RRAGC	-1.3696	-0.407069	-0.727186	-0.270022	-0.78345	-0.249119	-0.146854	0.616706	-0.467038
FOXC1	-0.560067	-2.15576	-1.08736	-0.295918	-0.186538	-0.495812	0.460765	0.225129	1.37797
FOXJ1	-0.795797	-1.31791	-0.214592	-0.452464	-0.343012	-1.40648	0.303045	0.0348494	1.3918
SNF8	-0.647114	-0.353733	-0.633194	-2.2915	-0.779835	-0.885576	1.78347	0.375746	0.492503
FOXS1	-0.475481	-0.692396	-1.73966	-0.821929	-0.76016	-0.0687225	0.634064	0.187729	-3.07218
METTL14	-0.96847	-1.08313	-0.176169	-0.170211	-1.29612	-1.59368	0.111811	0.664226	2.60858
SMYD3	-0.654183	-0.045309	-0.302201	-1.68002	-2.73082	-1.2814	1.68843	1.21853	0.914651
POU3F4	-1.0077	-0.43601	-0.845183	-1.17357	-0.390443	-0.383326	1.82464	0.464244	-0.789262
SH2D5	-2.51376	-1.11166	-0.790268	-0.13303	-0.727965	-0.605952	-0.926939	0.478401	1.48179
GRAPL	-1.2729	-1.03171	-0.799123	-0.182759	-0.405742	-0.878904	-0.0866068	0.17139	-0.663446
C15orf54	-0.0361282	-0.290013	-0.628823	-2.11581	-1.2974	-0.252518	1.75301	0.911521	-0.0899178
BAIAP2L2	-0.996362	-1.29257	-0.89038	-0.177096	-1.40414	-0.25398	0.196104	1.22422	-0.9085
POR	-0.101382	-1.05985	-1.72471	-1.87404	-0.324433	-0.206583	1.34448	0.132767	-3.66831
PIF1	-0.534139	-0.540182	-0.696271	-0.701065	-0.672483	-0.462604	0.478502	0.534206	0.494821
GALNT9	-0.493994	-0.443149	-0.111245	-0.99577	-0.667053	-1.68088	0.522752	0.668062	2.33933
PON1	-0.876453	-0.429875	-0.197482	-0.177773	-2.18888	-1.26381	0.177735	0.300945	1.50798
RPL39L	-1.59524	-1.95363	-0.0532954	-0.156499	-0.0690983	-1.85689	0.494136	0.00924097	4.77117
FRZB	-0.678453	-1.16522	-0.153685	-0.416476	-0.332761	-1.70046	0.965722	0.0649446	1.85115
POLD1	-1.64655	-1.04843	-0.574706	-0.116965	-0.147003	-0.449042	-0.255127	0.200186	-0.0519515
TUBB2A	-0.506427	-0.892065	-0.471271	-0.693215	-1.56136	-0.985164	1.25168	0.128725	0.25494
THOC7	-0.724204	-0.174189	-0.766285	-0.679614	-2.47175	-0.730707	0.889036	2.64819	-0.572434
ABCB7	-1.00099	-1.39706	-1.34198	-0.458181	-1.07492	-0.565506	0.954812	0.539228	0.251561
ZC3H12C	-1.40353	-0.619884	-1.87448	-0.282325	-0.477062	-0.240074	-0.167291	0.213428	0.616267
SOCS1	-0.462346	-0.303588	-0.370053	-2.13877	-1.1182	-0.981244	1.65262	0.569122	0.624215
SLC25A35	-0.985318	-1.67541	-0.603151	-0.632026	-0.799024	-0.27154	1.25418	0.68053	0.775602
PML	-0.539321	-0.209301	-0.246194	-0.757822	-2.18454	-0.891913	1.05605	0.484374	1.20196
ZNF529	-0.306785	-2.11863	-1.41493	-1.25498	-0.312572	-0.248209	0.776617	0.400332	0.657601
PMCH	-1.22907	-0.826651	-0.305957	-0.327223	-0.53775	-2.42685	0.621336	0.31857	5.04478
TUBA3C	-1.34712	-0.529942	-1.59463	-0.15341	-2.41584	-0.791002	0.358526	0.250285	1.55884
MPV17L	-0.406265	-0.654436	-1.23897	-1.1295	-0.317742	-1.33567	0.626711	0.200711	4.65129
TRIM62	-2.34954	-0.180758	-1.28883	-0.321025	-1.34823	-0.706768	-0.794789	0.524561	-2.22749
PLA2G2E	-0.634543	-0.416597	-0.405816	-0.745185	-0.433623	-0.821676	1.38744	0.343504	1.07221
SRSF11	-0.693347	-1.7438	-0.54513	-0.689495	-0.190858	-0.35692	1.326	0.0637551	0.0251625
TTR	-0.57246	-0.59535	-2.83082	-1.91437	-0.477854	-0.387594	0.438217	0.531865	1.30705
LOC100287477	-0.830654	-1.58841	-0.050864	-1.07405	-0.504989	-2.46009	0.212954	0.209701	3.61405
RAX	-2.38139	-0.420802	-0.86071	-0.120213	-0.501553	-0.723769	-0.819219	0.467306	-0.829645
TLX3	-0.39097	-0.491977	-0.950676	-1.2712	-0.982955	-0.554613	1.0746	0.268733	-1.08321
EFEMP2	-0.889327	-0.757583	-0.552603	-1.05295	-0.608047	-0.885918	0.168372	0.166947	0.906562
UBQLN2	-1.83912	-0.787773	-0.278422	-0.07294	-0.720493	-0.567917	-0.44138	0.707742	1.03245
ZFAND3	-0.800301	-1.10393	-0.517762	-0.598021	-0.452461	-0.742378	0.23583	0.264766	0.211989
EIF3I	-0.875518	-0.446398	-0.315522	-1.47509	-1.49123	-0.861989	1.3918	0.829051	0.8482
SLC45A3	-0.326803	-0.436706	-0.401435	-1.28853	-0.671628	-0.474028	1.47438	0.670633	1.64823
GARS1	-1.04668	-0.852505	-0.482122	-0.319185	-1.91659	-1.93606	0.0564171	1.72731	5.83565
CHST12	-0.292441	-1.88362	-0.534317	-1.91987	-0.775585	-1.45272	1.76238	0.74868	0.051299
SMPD5	-0.956422	-0.323962	-0.0628382	-0.284693	-1.25867	-1.74799	0.120221	0.43018	4.60536
TTC4	-0.621931	-1.62874	-0.664378	-0.435163	-0.17659	-0.481419	0.389786	0.220668	1.67809
KIAA1328	-1.21612	-0.585852	-0.161081	-0.925818	-0.777072	-1.22781	1.17251	0.470904	3.37532
MYL12BP2	-0.262296	-0.982782	-0.155413	-1.0325	-0.847384	-1.54863	0.88296	0.106798	4.2982
ADNP2	-0.727915	-0.289848	-0.748008	-0.553696	-1.27377	-0.562296	1.151	0.533516	0.320522
LMTK2	-1.75019	-0.723921	-0.927164	-0.727275	-0.199064	-0.67896	1.36894	0.197659	2.08402
OR6Y1	-0.494462	-0.501259	-0.0834873	-1.50506	-1.02566	-2.10332	0.522187	0.263668	3.36286
GBP1	-0.492479	-0.890354	-0.2597	-0.966142	-0.304988	-2.10916	0.645347	0.368798	1.12669
BCL6B	-1.88186	-0.314863	-1.28952	-0.802767	-2.20509	-0.379578	0.960182	1.01454	1.2705
ALPK3	-0.750788	-0.595476	-1.11481	-0.837536	-0.40337	-0.57671	0.748787	0.222875	-1.61246
KIF9	-1.02044	-0.449198	-1.67618	-0.623336	-1.04706	-0.169867	1.24464	0.476209	-3.53179
SNX12	-1.15525	-0.317436	-1.55442	-2.19419	-0.738744	-0.351249	1.88134	0.376563	0.789146
BTC	-0.76034	-1.12404	-0.32955	-0.520416	-0.270833	-1.18362	1.11492	0.363734	3.03949
EFHD1	-0.518337	-0.89039	-0.469195	-0.912204	-0.342657	-0.445865	0.946336	0.211593	0.768734
COL27A1	-0.450399	-0.168337	-0.959425	-1.75152	-1.32296	-0.772461	1.14329	0.542179	1.82525
ANXA1	-1.5523	-0.639092	-1.84889	-0.104879	-0.553304	-0.0644987	-0.137955	0.206227	-3.96866
ADRA1D	-0.297846	-1.1461	-0.624911	-2.08622	-0.30694	-0.767048	1.19652	0.0691591	-0.189601
ATF6	-0.096996	-0.368424	-0.172345	-2.40827	-1.04193	-2.04346	1.33685	0.337817	5.21686
PGM3	-0.431097	-1.14135	-0.822575	-0.880716	-0.106829	-0.225628	0.595962	0.186258	-0.357004
RAB3GAP1	-1.25062	-0.637123	-0.825143	-0.697208	-0.241919	-2.06896	-0.0721051	0.20698	3.25673
ODF4	-0.210408	-0.43522	-0.480192	-1.28041	-0.682684	-0.405654	1.50419	0.298009	1.1175
ZNF683	-0.992694	-1.55523	-0.719122	-0.540182	-0.251003	-0.915093	0.0939994	0.187859	0.80833
SP6	-0.93928	-1.10344	-1.15469	-0.958383	-0.135425	-0.385749	1.09745	0.192646	-1.74905
PLGRKT	-0.817545	-0.72258	-0.0775223	-1.46389	-0.564409	-1.62598	0.222928	0.253873	2.94978
FBXL20	-1.02239	-0.511584	-0.901603	-0.395578	-1.0267	-0.271288	0.933271	0.25855	0.447178
PER1	-0.351075	-0.658857	-0.761535	-1.32587	-1.12585	-0.826696	1.52918	1.00444	2.26537
NLGN2	-0.276463	-0.141215	-0.144122	-1.12527	-1.85928	-1.42225	0.828358	0.633072	2.52188
PDYN	-0.761394	-1.54882	-0.737743	-0.54775	-0.128348	-0.592481	0.7765	-0.00406349	1.43732
ENPP1	-0.401563	-0.188697	-0.985944	-0.640155	-0.957681	-0.21817	1.05454	0.732861	-0.569542
PDK1	-1.67565	-0.114115	-1.58183	-0.620982	-1.55258	-0.266722	1.24147	0.646779	-3.24834
UBN1	-0.544651	-1.02144	-0.431051	-0.749837	-0.167593	-0.764241	0.467202	0.0975712	2.84826
TST	-0.988136	-0.593271	-0.848849	-0.152985	-0.460905	-0.73796	0.0973608	0.223752	2.74336
HSPA12A	-1.56412	-0.754004	-0.700285	-0.249781	-0.266865	-1.43133	0.598827	0.254963	2.32888
KRT74	-0.753518	-0.178147	-1.23472	-0.69371	-1.14899	-0.191469	0.55686	0.830389	-2.03401
CEP131	-0.820093	-1.02533	-0.412087	-0.624822	-2.14143	-0.514153	0.221113	2.06297	0.463775
PDGFRL	-1.75738	-0.433058	-0.904187	-0.269848	-0.693377	-0.611343	0.732119	0.299084	2.20264
TSPY1	-0.601583	-0.423128	-0.219458	-0.667955	-0.692012	-0.894771	0.409072	0.304723	1.36243
GLP1R	-0.333375	-0.305443	-0.818469	-1.54098	-1.33961	-0.220493	0.734203	0.386868	0.508102
EDA2R	-1.50902	-1.08818	-1.24585	-0.0959731	-0.336105	-0.200367	-0.23234	0.214971	-1.53924
SPEN	-1.85011	-3.58038	-0.274774	-0.273608	-1.52753	-1.07627	-0.294473	1.32143	3.1475
MASTL	-0.937645	-0.450843	-0.460151	-0.783589	-2.3361	-0.476366	1.42718	1.21651	1.11827
IZUMO1R	-0.886942	-1.19829	-0.330783	-0.49901	-0.436043	-2.32088	0.170199	0.204044	3.86365
FIBCD1	-0.516959	-0.406174	-0.991443	-1.09255	-3.45386	-0.211959	1.10355	1.05989	-1.20365
BIVM-ERCC5	-0.480814	-0.364756	-0.0720969	-1.9481	-1.1835	-2.51221	0.537121	0.340511	3.0851
SLC19A3	-0.395369	-0.268514	-1.45195	-1.20575	-0.787267	-0.693888	1.06101	0.421086	2.54579
PBX4	-0.848412	-0.927448	-0.935892	-1.06035	-0.298105	-0.502404	1.7161	0.119913	-1.03831
GNG3	-0.761285	-0.772228	-0.642847	-0.676655	-0.91315	-0.929806	0.267024	0.162546	-0.235733
ADRB3	-1.78973	-1.54304	-0.630528	-1.17161	-0.662447	-0.47408	1.82325	0.665216	0.692694
GDF5	-1.0325	-0.416702	-0.378436	-0.263134	-0.997965	-0.791517	0.0661211	0.48112	2.96719
CHMP1A	-0.892099	-0.727275	-0.941753	-0.630576	-2.8483	-0.243691	1.25265	1.71206	0.0460333
ZNF831	-0.518563	-1.10805	-0.703542	-0.860261	-0.145358	-0.780051	1.08998	0.243596	2.92509
PCM1	-1.26651	-1.98674	-0.805235	-0.267375	-0.552731	-0.410257	-0.0822076	0.585477	-0.540082
S1PR4	-0.422868	-0.67532	-0.964898	-2.45157	-0.700261	-0.780348	2.84623	0.203833	1.61457
FNBP1	-0.88484	-0.572856	-0.72804	-0.241527	-0.744114	-0.374616	0.171606	0.468289	0.0906774
PCBP1	-1.62247	-1.31228	-0.578564	-0.618023	-0.100682	-0.556629	1.23759	0.0358468	-0.062396
RESF1	-0.450322	-0.140523	-0.913298	-0.551246	-2.30615	-0.467869	0.588861	0.589194	0.370424
LY6G5C	-0.0813815	-0.884514	-0.347214	-1.41047	-0.385846	-0.815984	1.70982	0.46073	1.20283
ARHGEF39	-0.601549	-0.130813	-0.517016	-0.352993	-1.99064	-0.777906	0.487947	1.00296	1.19198
ABCA2	-0.461773	-0.814751	-0.946733	-1.0689	-0.545929	-0.20729	1.72428	0.256354	0.114984
C1QL3	-0.481199	-1.92969	-0.597684	-0.620256	-0.175533	-0.842022	0.778789	0.132877	-0.113548
ATP5MPL	-0.553252	-0.520921	-3.49241	-0.365366	-0.416901	-1.47335	0.672968	0.25407	3.30505
CST9L	-0.975628	-1.25869	-0.0186233	-0.66148	-0.398691	-2.74709	1.29082	0.166916	4.73651
OR8D2	-0.276367	-0.741266	-0.0670215	-0.971237	-0.735308	-2.76424	1.2477	0.172258	3.21096
GPR12	-0.958675	-0.104858	-0.946327	-0.795331	-2.0864	-0.246288	1.17988	0.722104	0.647675
B3GALT2	-0.690858	-1.02204	-0.734829	-1.21458	-0.269569	-1.47635	0.326799	0.0974637	4.9537
ZCCHC13	-0.121026	-0.501229	-1.72275	-2.63496	-1.77787	-0.122258	1.23258	1.55567	-3.66189
BRAF	-0.162492	-0.45783	-0.502876	-1.47406	-0.21654	-0.300008	0.62672	0.0694428	-2.11729
STARD5	-0.401971	-0.111892	-0.463194	-0.764076	-1.10532	-0.631413	0.86576	0.988226	1.66195
ABCA4	-1.78319	-0.473682	-0.364587	-0.0498952	-0.382825	-0.562849	0.114288	0.403953	1.65508
RSPO3	-0.540727	-0.818901	-1.44781	-0.65494	-0.830244	-0.169843	0.979484	0.464968	-2.78306
TMEM248	-0.393375	-0.536205	-0.71946	-0.459089	-0.654491	-0.256649	1.02969	0.430037	0.316691
GRIN3A	-0.450016	-0.353165	-2.00559	-0.779021	-0.896989	-0.409132	0.57301	0.418815	-4.31524
PAFAH1B3	-0.311485	-1.00672	-0.816352	-1.88653	-0.673952	-0.942234	0.769296	0.101224	3.57058
P2RY4	-0.694751	-0.361833	-0.343269	-0.663402	-0.728085	-0.562142	0.858394	0.353514	1.81385
KLF15	-1.69673	-1.31435	-0.356705	-0.198758	-2.69107	-1.09825	0.0416172	3.03932	2.03853
SIAH3	-0.857734	-3.1245	-0.0726286	-0.367473	-0.645941	-1.89976	0.191532	0.653962	3.4844
DCAF12L1	-0.988404	-0.844773	-0.501846	-0.299722	-0.313472	-0.621903	0.675414	0.401164	1.17765
ZC3H3	-0.298796	-1.53014	-0.699032	-0.562477	-0.961774	-1.42767	0.881221	0.878604	4.86159
SLC46A3	-1.05797	-1.06627	-0.220826	-0.415486	-0.260514	-1.32688	0.964115	0.0872074	1.81048
GRID2	-0.194513	-0.270175	-0.691631	-2.05652	-1.25128	-0.468119	1.43964	0.419254	0.380708
SNX24	-0.391031	-0.407873	-1.40186	-2.37262	-0.71341	-0.60008	1.6005	0.38916	0.725736
FAM98B	-0.616156	-0.860379	-1.12867	-0.390556	-0.96529	-0.646044	0.925449	0.881141	-1.66436
MYOM1	-1.38807	-0.927389	-1.68826	-0.127267	-1.05202	-0.356559	0.341412	0.570079	-3.56316
HS3ST6	-0.283035	-2.70264	-0.718062	-1.10344	-0.201961	-0.41037	0.81561	0.301045	-0.0126713
GRIN2A	-0.375031	-1.16793	-0.215827	-0.697883	-0.261329	-1.5815	0.669759	0.064383	1.38302
GRIN2D	-0.431921	-0.994403	-1.58817	-1.93915	-0.43096	-0.272272	0.595085	0.394408	0.778132
GRM5	-0.312562	-0.584288	-2.30467	-1.40414	-0.687882	-0.495031	2.03041	0.227176	1.73672
WDR43	-1.00906	-0.728435	-0.575434	-0.547467	-0.765774	-0.97412	0.0824583	0.328052	-0.0536702
FAM169B	-0.540701	-1.12098	-0.82189	-0.506955	-0.285773	-0.231055	0.908549	0.376963	-0.499894
APOBEC3C	-0.387636	-0.319199	-0.545489	-0.943161	-0.809211	-0.859602	1.60562	0.436869	0.0246628
CAMK2D	-0.372596	-0.475704	-0.806195	-0.68109	-0.744579	-1.04611	0.673309	0.276601	0.28871
CASP8AP2	-2.11434	-0.300607	-0.289414	-0.197303	-1.18123	-1.18334	-0.621432	0.649738	0.973655
ADTRP	-0.861727	-0.975195	-0.783155	-0.911616	-0.428487	-0.484688	0.713046	0.493422	-0.199398
FADS6	-0.765622	-0.533525	-0.654877	-0.29658	-0.622218	-0.353815	0.263195	0.33484	-0.266728
ZCCHC14	-0.356348	-0.541269	-0.689226	-1.68975	-1.25901	-0.340732	2.26996	0.465808	-0.364704
OR1F1	-0.461712	-0.927481	-0.0502917	-1.43294	-0.617871	-2.50969	0.559248	0.211864	3.62584
OR2G3	-2.77709	-0.378014	-1.37862	-0.0685357	-0.685996	-0.156037	-1.16639	0.354657	-0.559775
OGDH	-0.706233	-0.584868	-0.791392	-0.391708	-1.48823	-0.664399	0.604688	1.22756	0.349828
KLHL14	-2.28911	-0.116065	-0.866049	-0.378939	-2.61333	-1.5553	0.35245	1.01602	-0.84532
OCM2	-1.37296	-0.227569	-0.658376	-0.115515	-0.930307	-0.661785	-0.115246	0.579723	-0.278448
ENDOV	-1.10227	-0.978004	-1.63079	-0.41201	-0.902153	-0.374547	0.958445	0.837749	-3.40255
COA7	-0.635841	-2.44596	-0.75143	-0.754951	-0.233654	-0.308058	1.36847	-0.135776	-0.400551
METRNL	-0.188661	-1.67715	-1.73498	-0.682457	-0.104121	-1.15529	1.06319	0.0346765	2.82482
ZNF319	-1.55872	-0.13583	-0.81101	-0.147228	-2.21235	-0.379077	0.470902	0.598921	-0.0815871
TMEM247	-0.0639243	-0.589627	-0.418506	-2.31265	-0.452962	-2.89017	1.51907	0.270848	5.63962
OR2G2	-0.507489	-1.23041	-1.10394	-0.853861	-1.34159	-0.809041	0.506768	0.0517939	-1.57829
GUCA2A	-1.81983	-2.02829	-1.92927	-0.809489	-0.0888132	-0.385355	1.26798	0.174873	-4.15471
SPACA3	-0.692938	-1.7527	-0.870165	-1.2154	-0.102044	-1.52296	1.8644	0.0276213	5.04719
MGARP	-0.202514	-0.613286	-0.741626	-1.05125	-0.607492	-0.981745	0.985646	0.292003	-0.50641
SPPL2B	-0.401944	-1.08168	-0.141915	-1.03377	-0.716629	-2.61281	0.632523	0.181519	1.96793
TDRD3	-0.0404082	-0.487681	-0.100456	-2.58089	-0.423301	-1.62765	2.30345	0.408382	3.32172
CSDC2	-0.199206	-0.485961	-0.335595	-1.30167	-0.518406	-0.969291	1.50242	0.431592	1.59096
HBM	-0.203614	-0.255809	-1.0805	-2.43863	-1.1831	-0.457331	2.84376	0.910826	1.58377
HBE1	-0.60012	-0.530293	-1.18296	-0.999492	-0.588143	-1.03174	0.462066	0.552169	0.72669
SPDYE4	-0.741626	-0.264972	-0.18494	-0.92727	-1.72492	-2.16274	0.282592	0.617141	1.59303
NOVA1	-1.21213	-1.06309	-0.527207	-0.407412	-1.35286	-1.01698	0.950697	0.364513	1.52978
PATZ1	-0.581885	-1.50072	-0.154295	-0.874094	-0.235993	-1.62753	1.28958	0.331981	3.1221
KCNS1	-0.281262	-0.76285	-1.06814	-0.931643	-0.932561	-0.234922	1.59207	0.307708	-0.688437
MYRIP	-1.27424	-0.511898	-0.986312	-0.172469	-0.747828	-0.282756	-0.0873988	0.471788	0.829222
DISC1	-0.819035	-1.34551	-0.696823	-1.02182	-0.463384	-1.44582	0.478495	0.331688	-0.383639
CSRNP2	-0.915754	-0.284291	-0.30396	-0.283187	-1.80173	-1.19872	0.311508	1.18598	1.94195
RGS9BP	-0.274603	-2.19798	-1.52624	-1.27758	-0.211482	-0.296713	1.4716	0.229973	0.899754
HBQ1	-0.47044	-0.412763	-0.417699	-0.508174	-0.561089	-1.06204	0.797361	0.483875	0.441889
INSYN2A	-1.1606	-0.224656	-0.404823	-0.432415	-0.879753	-0.999565	-0.0150746	0.822489	1.50931
TMEM108	-0.276857	-0.787408	-0.36521	-0.602142	-0.731996	-1.09741	1.14139	0.324143	3.8296
CYP2A6	-0.699894	-0.622257	-0.956366	-1.54959	-0.406686	-0.268338	0.925242	0.419753	0.374902
ATL3	-0.328998	-0.694384	-0.201319	-1.08427	-0.370802	-1.27425	1.46802	0.187034	3.79252
	-0.421684	-0.662673	-0.122557	-1.76446	-0.759598	-2.32195	0.607573	0.247253	2.58943
SHARPIN	-1.0646	-0.442608	-0.23001	-0.972048	-0.700578	-1.84075	0.853369	0.690684	1.612
SRPX2	-0.829561	-0.237713	-0.827811	-0.996944	-2.53861	-0.48384	1.093	2.72523	0.160057
A2ML1	-0.402875	-1.23227	-0.636609	-0.415808	-0.346294	-0.796667	0.78025	0.429414	1.72901
LOC388813	-0.453939	-0.316995	-0.031704	-0.439153	-0.473294	-2.77654	0.00126592	0.156211	2.91398
ARHGAP24	-0.830794	-0.493703	-1.06256	-0.566745	-0.672454	-0.107668	0.557488	0.499611	-1.4139
TMEM253	-1.20414	-1.17226	-0.928627	-2.55237	-0.24804	-0.303446	2.32751	0.171423	0.507021
PEAR1	-2.10505	-1.27747	-0.868515	-0.0856737	-0.214221	-0.572369	-0.0548369	0.312662	-0.852201
CDCA3	-1.75565	-1.27541	-1.60142	-0.161525	-0.256255	-0.158015	-0.389319	0.258257	-3.31449
HTR6	-0.589701	-0.348675	-0.329386	-0.95605	-1.35862	-0.650251	1.08264	0.576068	2.36262
PTGES3L	-1.01453	-0.382964	-0.464682	-0.344649	-0.67772	-0.597147	0.768708	0.328635	1.80399
ABCG8	-0.994442	-0.716627	-1.27575	-0.609295	-0.808602	-0.268619	1.22811	0.487899	-0.118647
DYNAP	-0.406028	-0.437651	-2.31231	-0.843343	-0.558978	-0.756418	0.770206	0.350675	-0.209818
BTRC	-0.124428	-1.27944	-0.245847	-2.84766	-0.340953	-1.47953	1.22231	0.0421224	1.96451
NUP88	-0.673694	-2.1083	-1.01143	-1.59643	-0.173229	-1.86908	2.1914	0.0552556	2.06215
POLR3E	-0.91844	-0.275035	-0.583831	-0.399534	-0.972586	-0.916955	0.775529	0.414437	-0.0767746
OAS1	-0.448205	-0.389204	-0.258728	-0.766514	-0.705188	-1.41457	0.602795	0.424446	4.83232
SNORC	-1.74413	-0.413032	-0.4066	-0.502375	-0.956174	-1.32702	-0.382265	0.874199	4.63292
PSPC1	-0.426002	-1.37593	-0.308217	-1.11432	-0.268962	-0.893049	1.327	0.325698	1.78403
AFM	-0.173803	-0.171486	-1.02052	-2.0391	-1.16885	-0.824459	2.52078	0.538148	3.12391
GREM2	-1.05491	-0.0521035	-0.813657	-0.365072	-1.5337	-0.376056	0.888469	1.13869	0.662302
ZNF783	-1.80932	-0.69485	-0.601253	-0.559253	-0.632977	-0.635147	1.16536	0.344599	2.10652
GTF3C2	-0.876464	-0.229507	-1.86042	-2.08932	-1.23975	-0.257496	1.62771	0.461156	-3.99908
GSDMA	-0.848703	-0.991378	-1.55687	-0.622414	-0.373177	-0.406613	1.12178	0.321082	1.3812
DCLRE1B	-0.133872	-1.38987	-0.944643	-1.06835	-0.40779	-0.522042	1.18745	0.0221911	1.83594
GTF2B	-0.42044	-1.23096	-0.159284	-0.828572	-0.663681	-0.947154	0.609004	0.665792	2.6172
GSTZ1	-1.53365	-0.6448	-0.503426	-0.84264	-0.28678	-0.551136	1.49656	0.277332	1.95452
CHMP6	-2.79504	-2.13831	-0.595132	-0.0590833	-1.47703	-1.00047	-0.0130613	1.28337	0.48249
PLEKHM2	-2.29246	-1.72832	-0.541455	-0.0663008	-0.429648	-0.795611	-0.460656	-0.0326706	0.931717
CHADL	-1.92384	-0.69785	-0.933483	-0.448047	-0.508726	-0.295081	1.01423	0.240232	0.219963
SH2D3A	-0.50527	-0.311389	-1.44876	-1.05654	-0.943865	-0.463682	1.23777	0.43074	1.03027
TMEM53	-0.833022	-0.464651	-0.654739	-0.426362	-0.813024	-0.527051	0.496431	0.775064	0.0408798
RBKS	-0.768383	-0.713157	-0.832185	-0.480669	-0.266696	-0.914612	0.603142	0.21304	0.157715
GSE1	-0.248082	-1.36851	-0.296057	-1.09875	-1.82238	-1.95519	1.33666	0.701357	4.75595
SH2B2	-0.320698	-1.12113	-0.156913	-1.53957	-1.10925	-1.47779	1.07705	0.074737	1.82186
KANSL1	-0.360188	-2.06477	-0.590578	-2.22264	-0.0529398	-0.431925	1.72171	-0.038168	-0.0934658
BEST1	-0.335846	-0.256632	-1.15212	-1.13062	-1.81592	-0.316346	1.53873	0.806732	0.324971
SCT	-0.72507	-0.633285	-0.546578	-0.552614	-0.443205	-0.451191	0.517133	0.22827	1.07823
ARMC7	-1.79827	-0.824494	-0.753518	-0.0934909	-0.559249	-0.295011	0.284554	0.35468	-0.225735
TOM1L1	-1.19276	-1.27388	-1.62586	-0.145275	-0.282319	-0.538523	-0.0356626	0.190067	-3.38921
TROAP	-0.456995	-1.9637	-1.61186	-1.8713	-0.070463	-0.428853	1.5036	0.0192083	-3.34339
REPS2	-1.05055	-1.29786	-0.116911	-0.158792	-0.170856	-1.57614	0.450213	0.0660278	2.40205
LPIN1	-2.4801	-0.818766	-1.35381	-0.100915	-0.540059	-0.380159	0.210777	0.576895	1.14555
CCL1	-0.402375	-1.01574	-0.214052	-0.511367	-0.234692	-1.23394	0.647462	0.0990332	1.39527
LAMA5	-1.05123	-0.589324	-0.432562	-0.717452	-0.856197	-0.928556	1.07098	0.806576	2.04812
CCL3	-1.11586	-0.572492	-0.995014	-0.311593	-1.45323	-0.34039	0.444629	1.26362	-1.21333
PRAG1	-0.984817	-0.628266	-0.417476	-0.321017	-0.493736	-0.706864	0.460345	0.304763	0.640391
DNAJC21	-0.422609	-1.05556	-1.71941	-2.50276	-0.3399	-0.446579	1.98494	0.0894921	-3.65296
PABPC1L2B	-2.18533	-0.539444	-0.920852	-0.126066	-0.494659	-0.565044	0.411785	0.255686	-0.991551
OR3A2	-0.162829	-0.340697	-0.381751	-0.846897	-0.378373	-0.635171	0.625561	0.139886	-1.09543
ZDHHC5	-0.66324	-1.13799	-0.57893	-0.979474	-0.161551	-0.372778	1.03948	0.152576	1.11914
HLA-A	-0.144113	-0.333456	-0.878651	-2.44505	-0.665219	-1.26889	2.84522	0.385286	0.808227
CCL8	-0.539628	-0.37528	-0.570057	-0.71463	-0.690506	-1.91627	0.611975	0.333514	1.15334
SFTA2	-0.44844	-0.573374	-0.446352	-0.678405	-0.943769	-2.06179	0.574927	0.516134	4.258
TOR2A	-0.577826	-0.0331221	-1.69476	-0.942828	-2.67896	-0.139951	0.868434	1.01066	-3.58193
DOCK8	-1.15244	-1.3223	-0.35706	-0.19644	-0.183038	-1.25986	0.00573942	0.182839	1.99677
VRK2	-0.426949	-0.674906	-0.53628	-0.736561	-0.714815	-0.658843	0.830853	0.193736	0.984615
PPHLN1	-0.134564	-0.0240578	-0.661305	-2.26257	-5.37135	-0.80851	1.56778	1.11152	0.880316
TBC1D9	-0.378606	-0.489173	-0.540737	-0.967075	-1.38771	-0.307298	0.665048	0.270153	0.949875
OTX2	-0.651572	-0.682421	-2.31632	-0.65331	-0.501205	-0.161325	0.361485	0.191081	-4.86
ARHGAP18	-0.529228	-0.922148	-1.07681	-1.53636	-0.287177	-0.337105	0.483602	0.316711	1.08363
APBA3	-0.644814	-0.255903	-0.331629	-0.213127	-0.552283	-0.973259	0.43556	0.585251	2.23654
DHRS9	-1.96139	-1.07427	-1.32088	-0.191494	-0.477904	-0.166121	-0.516967	0.531868	-0.278953
GRIK3	-0.479988	-0.803537	-2.88897	-1.0778	-0.595231	-0.0935336	0.726626	0.153389	-4.23586
LRFN5	-0.953999	-0.27821	-1.0322	-0.184905	-0.896144	-0.347836	0.561289	0.411488	1.13049
FAM111A	-0.543078	-0.87074	-0.503373	-1.03708	-0.943967	-1.93193	0.602607	0.134368	0.145085
GOSR1	-0.853278	-1.47912	-0.580389	-0.511761	-0.176958	-0.481643	0.195051	0.00724138	-0.0667135
FLVCR1	-0.622707	-0.160111	-0.131272	-0.690671	-1.22164	-1.6735	0.389161	0.627691	2.08804
CCL17	-0.197711	-0.657934	-2.46195	-1.26419	-0.38285	-0.0537038	0.99832	0.199795	-1.33914
SLC2A7	-0.615263	-0.0716876	-0.53212	-0.548502	-2.16943	-0.803989	0.608846	0.777852	3.0318
CINP	-1.07505	-0.478393	-1.03845	-1.09204	-0.995489	-0.342541	1.09324	0.53828	1.10637
ASTE1	-0.363571	-0.773758	-1.22015	-1.47012	-1.30258	-0.422051	0.686995	0.161927	-0.58865
CHAMP1	-1.1802	-0.414407	-0.995707	-0.166953	-0.895198	-0.0780052	0.493293	0.832086	-1.0051
ZC3H7A	-0.902489	-1.09624	-0.51545	-0.347804	-0.355977	-1.00758	0.158936	0.249698	0.104982
PA2G4	-1.25869	-1.13855	-0.910979	-0.233478	-0.166651	-0.348906	-0.0127971	0.0708163	-0.23041
CCT7	-0.729004	-2.0074	-0.395198	-0.466963	-0.554824	-2.31118	0.294928	0.29565	0.527549
MAML3	-2.09293	-0.510464	-0.208749	-0.643597	-1.11824	-1.77787	1.26886	0.259091	5.55815
HIC2	-0.544037	-1.27335	-0.512011	-0.958521	-1.54394	-0.49385	0.923571	1.33371	0.791583
OR5L2	-0.310136	-0.628863	-0.0408464	-0.845515	-0.20769	-1.98484	0.255309	-0.00786773	2.48068
AMPH	-0.601965	-2.92345	-0.599707	-1.31527	-0.0771119	-0.468813	1.11408	-0.0986306	0.573232
NDUFAF4	-0.889046	-1.1114	-0.408093	-0.60309	-0.631677	-1.27541	0.168593	0.559706	2.50967
PRDX1	-1.78127	-1.26568	-1.83216	-0.396121	-0.383741	-0.200321	-0.404532	0.458768	0.392004
KCNH1	-0.958594	-0.748883	-0.650665	-0.733447	-1.70659	-1.24657	0.118511	0.169897	1.52703
TMEM187	-0.749936	-0.272128	-0.354763	-0.442434	-0.790322	-1.00106	0.2763	0.417329	0.926213
ARMH4	-2.40905	-1.23053	-0.636123	-0.123359	-0.111993	-0.54528	-0.840958	0.0517734	-0.218194
PAPOLB	-0.992106	-1.66688	-0.189968	-1.16044	-0.415582	-2.67244	0.0944994	-0.0235829	1.55748
KLK3	-0.291437	-0.979315	-0.790891	-0.888043	-0.252518	-0.508	1.54589	0.177183	1.76654
FCRL4	-0.522187	-0.272193	-0.839321	-0.431835	-0.674492	-0.526912	0.740581	0.43704	1.8551
GET4	-1.05795	-0.321771	-0.0964437	-0.236264	-1.22078	-1.73261	0.0759263	1.06428	2.80433
RCOR2	-0.766237	-0.575901	-1.52476	-1.23646	-0.800383	-0.434623	1.28307	0.765148	-3.0586
METTL5	-0.538155	-0.783606	-0.788947	-1.47432	-1.2275	-0.685249	2.0935	0.517467	2.50608
GRK2	-0.123022	-0.531511	-2.24505	-1.615	-0.396025	-0.619733	1.22656	0.326388	2.2414
REG3A	-1.92549	-0.36888	-0.879987	-0.0589157	-1.64552	-0.229048	-0.0608629	0.755909	0.55652
ZNF428	-0.651467	-0.751483	-0.870344	-0.267339	-0.41784	-0.219679	0.638453	0.169043	0.503903
VWA8	-1.66432	-0.283627	-0.414948	-0.296987	-0.789384	-0.53954	-0.331392	0.723665	0.615897
PARN	-1.14416	-0.591251	-1.70417	-0.409299	-0.356331	-0.0768718	0.953455	0.224691	-0.635862
KCTD21	-1.09869	-1.71283	-1.02446	-0.15286	-0.655783	-0.927163	0.427763	0.330946	-1.30891
SCAMP2	-1.2008	-0.448737	-0.520689	-0.441463	-0.74921	-0.565282	0.7002	0.424504	0.373509
SIGLEC7	-1.35333	-0.807633	-0.72793	-0.841404	-0.416824	-0.36458	-0.13777	0.32223	0.811671
PRR7	-0.454923	-2.59884	-0.188951	-1.0827	-0.474924	-1.81608	0.567414	0.471307	1.56439
VWF	-0.33931	-0.579538	-0.492075	-0.726328	-0.728782	-0.614181	1.36784	0.442918	1.31492
MIR548I2	-0.190599	-0.256428	-0.0174301	-0.44947	-0.350732	-1.40505	0.122673	0.041702	2.7526
CLUAP1	-0.359114	-0.192942	-0.851415	-0.803773	-0.805155	-0.283333	1.1633	0.76849	-0.806128
RANGRF	-1.17344	-1.36975	-0.349159	-0.421401	-0.846828	-0.874581	-0.0227739	0.523885	0.709881
ZSWIM8	-0.874652	-0.40946	-1.42429	-0.571157	-1.12409	-0.165444	1.04018	0.651032	-1.91313
DDX46	-0.736624	-0.147775	-0.84161	-0.380839	-2.19208	-0.820365	0.316608	0.743078	-0.779529
WARS1	-1.71317	-2.34343	-0.354837	-0.865813	-0.158266	-1.32189	1.52134	-0.122063	1.27717
FERMT1	-1.93224	-0.311996	-0.328507	-0.186944	-1.22451	-0.53134	0.182019	0.381244	1.71424
CISD1	-0.450102	-0.732578	-0.488012	-0.67461	-1.75914	-1.03314	0.572926	1.19435	2.4886
TMEM208	-1.45841	-0.336556	-0.189206	-0.195915	-1.67875	-2.15427	0.0898731	0.361357	3.49604
UTP4	-1.22803	-0.982033	-0.565769	-0.36909	-0.376575	-1.26113	-0.0580576	0.259739	-0.0279783
PRSS56	-0.456647	-0.596794	-0.0476707	-1.8596	-1.16715	-2.86713	0.565571	0.222247	3.69631
MAGEA2B	-0.962546	-1.52554	-0.291797	-0.996856	-0.186878	-1.35558	0.11563	0.143271	4.69464
PNMA6E	-0.464365	-0.539597	-0.204561	-1.48618	-1.1366	-2.2435	0.556466	0.245977	1.4552
ACCSL	-1.06452	-1.60707	-0.169484	-1.61828	-0.0723236	-1.02906	0.0456128	-0.0136042	2.48212
MAST3	-2.22793	-0.66319	-0.771269	-0.690255	-0.760632	-0.422392	1.32669	0.388303	0.013849
SEMA3F	-0.415486	-0.345332	-1.53616	-1.98674	-1.18222	-0.068115	2.4781	0.354973	-2.36593
LRP11	-0.266306	-0.410511	-0.45352	-0.917864	-1.04959	-2.02174	1.10647	0.312093	5.97533
SKOR2	-0.662575	-0.65368	-0.021633	-2.30471	-1.13314	-3.02836	0.351901	0.201009	4.60381
NME3	-0.498063	-0.2481	-0.859948	-0.869175	-1.88575	-0.495984	0.51795	0.441206	-0.827969
ALDH5A1	-0.178152	-0.965125	-0.818901	-1.32489	-0.162449	-0.541903	1.05076	0.110785	0.91181
PCYT1A	-1.68095	-0.30872	-0.351815	-0.0314433	-0.919552	-0.576881	-0.071254	0.681095	1.04514
BROX	-0.644351	-0.362525	-0.889683	-1.43792	-1.55353	-0.546711	0.368241	0.341933	0.430482
IPCEF1	-0.343079	-0.768375	-1.06852	-0.531435	-0.341512	-0.200638	1.12802	0.163691	-1.45527
MYOG	-0.384144	-0.511117	-0.961399	-0.882321	-0.709382	-0.280734	1.13668	0.37568	0.820115
BEST4	-0.268536	-1.24803	-0.684146	-1.02099	-1.71517	-0.643818	1.49382	1.49035	0.0767249
SFRP4	-0.25658	-0.430392	-0.3562	-0.960624	-1.01678	-1.04201	1.10142	0.439648	2.17282
PELP1	-0.931763	-0.918397	-0.219686	-0.103559	-0.542766	-1.37875	0.207927	0.122296	2.02557
SF3B6	-1.27747	-0.886595	-0.624601	-0.431779	-0.353765	-0.962654	-0.0895006	0.435224	-0.188229
MRPL24	-0.482006	-0.259206	-0.282743	-0.607738	-2.57251	-1.31013	0.535936	2.5534	1.00763
SRSF1	-1.77804	-0.250906	-0.205124	-0.225187	-1.3564	-0.9708	-0.402911	1.08785	1.45232
ADAMTSL2	-0.864288	-0.880779	-0.717893	-0.290107	-0.544832	-0.650315	0.52963	0.579751	-0.442846
TLX1	-2.10209	-2.0603	-1.30008	-0.585213	-0.21042	-0.530256	1.19779	0.309163	-2.27127
GPR152	-0.544262	-0.6188	-0.206994	-0.413124	-0.510265	-1.11776	0.467466	0.412846	1.44007
TP53INP1	-0.325053	-0.380771	-0.183839	-0.853027	-1.10871	-1.01852	0.747386	0.639232	3.20139
TRA2B	-0.0833727	-0.499968	-1.05112	-3.00875	-0.691932	-0.566707	1.40109	0.264373	0.277977
PDE6G	-0.711012	-1.16446	-1.1635	-0.519202	-0.211302	-0.177191	1.11278	0.0650971	-1.06016
HSPA4	-0.925671	-0.653851	-1.81094	-0.259688	-0.519619	-0.0687521	0.714116	0.234497	-3.87845
GLCE	-0.0879011	-0.900337	-0.398666	-1.14872	-0.481105	-0.715029	1.6464	0.126461	0.513324
ATOH1	-0.507342	-0.588814	-0.383039	-0.525961	-0.289007	-0.547276	0.506905	0.380206	1.94045
METTL3	-0.349095	-0.425697	-0.601786	-1.69415	-0.564645	-0.861576	1.35499	0.59503	-0.0400444
HK2	-1.18303	-0.741883	-1.20774	-1.26316	-0.435447	-0.657802	1.90243	0.247711	-1.93421
TMIE	-1.42553	-0.616354	-0.404401	-0.230621	-0.937284	-0.499323	-0.146612	0.214713	0.669521
PUS1	-0.877046	-1.16063	-0.850622	-0.848071	-0.0941581	-0.302148	0.177134	0.159988	0.343094
NACA	-0.932307	-1.41515	-1.07493	-0.728013	-0.361895	-0.369887	1.36962	0.441933	-0.838125
OR6C70	-0.264697	-3.43804	-0.165801	-0.691787	-0.211219	-1.13366	0.352563	0.0940129	0.45439
KRTAP9-8	-0.197747	-0.19825	-1.32529	-1.49154	-1.09279	-0.549978	1.27563	0.720781	0.321598
GLDC	-0.466224	-0.83009	-0.362012	-0.75455	-0.881017	-0.535168	0.900034	0.823562	1.15599
GCLM	-2.15116	-1.72229	-2.14047	-0.383461	-0.257653	-0.121395	0.796999	-0.0316922	-1.5521
ADPRM	-0.663345	-0.941887	-1.69016	-0.718736	-0.472343	-0.217551	1.03128	0.116351	0.490219
FBLN7	-0.609033	-1.15084	-0.727326	-0.367216	-0.541809	-0.837195	0.401906	0.0681778	1.7261
NPC1L1	-0.595575	-0.159537	-0.829937	-1.17058	-0.960803	-0.550136	1.5251	0.877611	-0.745688
SORCS3	-0.487646	-0.603804	-0.339587	-0.700261	-1.00309	-1.22908	0.754097	0.45653	4.36795
ZNF335	-1.19748	-0.841713	-0.70084	-0.458755	-0.23853	-0.616848	1.02909	0.142413	-0.393611
CRAT	-1.63431	-0.616184	-0.997216	-0.275194	-0.270411	-0.457473	-0.0711364	0.363428	1.58398
MOCS1	-0.426985	-1.17505	-0.144208	-0.972776	-0.177362	-1.60247	0.670714	0.23323	3.26246
FAM81A	-1.22678	-1.63232	-0.64606	-0.354858	-0.074248	-0.701419	0.40605	0.117236	2.00719
GJA8	-1.81379	-1.21105	-1.09159	-0.856197	-0.902151	-0.340994	1.51147	0.731809	-1.05923
CPOX	-2.33646	-0.713647	-1.30322	-0.0323965	-0.378024	-0.250354	-0.337311	0.454537	-2.28341
LTV1	-0.475502	-0.26167	-0.678692	-1.14855	-1.28565	-0.259486	1.0329	0.427714	-0.335263
OR4K1	-1.37965	-2.81304	-2.7523	-0.61073	-0.360378	-1.458	-0.153509	-0.184005	3.37244
FRA10AC1	-0.912431	-1.23612	-0.313359	-0.763107	-0.203935	-1.55144	0.151632	0.0507416	4.81141
TCEA1	-0.738129	-0.867683	-0.703921	-0.343712	-1.52453	-0.225511	0.856343	1.076	-0.178831
ZNF394	-0.65877	-1.68629	-2.65156	-1.03949	-0.266459	-0.142611	1.00508	-0.0266116	-5.28937
FAM155B	-0.469738	-0.988907	-1.57893	-0.569822	-2.03921	-0.152535	0.549842	0.944668	-1.49618
GJA1	-0.169848	-0.543901	-1.22496	-1.28512	-0.449613	-0.211744	1.07227	0.510611	0.458161
ACSL5	-0.595238	-0.503605	-0.281718	-0.470788	-0.654085	-1.12001	0.9165	0.31709	1.97789
GIPR	-1.02384	-0.618428	-0.864347	-0.229404	-0.613406	-0.544645	0.430285	0.214014	1.93054
RTP5	-0.523558	-0.961191	-0.415556	-1.00206	-0.997373	-1.25933	1.34104	0.468815	3.48759
SLC25A29	-0.284203	-0.317295	-0.956535	-0.80454	-0.912138	-1.53526	0.81333	0.844659	5.07726
GIP	-0.832998	-1.05234	-0.607925	-0.44911	-1.0355	-0.793576	0.566439	0.93496	2.31956
RBM15B	-1.58225	-2.1374	-0.621838	-0.420341	-0.220402	-0.481541	0.971818	-0.093379	-0.181287
RNF214	-0.832783	-0.365224	-1.7515	-0.38466	-1.30563	-0.257407	0.710581	0.340189	-0.855867
PCDHB2	-0.239733	-0.748669	-0.828494	-0.794684	-1.64737	-0.588327	0.900214	0.602226	2.10795
ADRA1A	-1.24677	-0.686476	-1.13412	-0.769105	-0.7412	-0.556431	-0.0697093	0.189645	0.407269
VPS13C	-1.43132	-1.31556	-0.59924	-0.483745	-0.0828434	-1.00314	0.50624	0.0352503	3.75516
USP49	-0.437837	-0.655909	-0.945016	-0.625016	-0.717993	-0.383713	1.04493	0.268963	-1.06555
CCPG1	-1.00609	-1.76942	-0.56161	-0.289041	-0.125464	-1.23705	0.270527	0.0861921	4.38397
WNT1	-1.37916	-1.89183	-0.946889	-1.2125	-0.192782	-0.442045	1.86146	0.292577	-0.469323
CXXC4	-0.483269	-0.741679	-0.85546	-0.83627	-1.24911	-0.539747	0.805058	1.09645	1.56535
CATSPERD	-0.0274289	-0.774268	-0.718479	-3.44937	-0.1614	-0.581922	1.862	0.224433	1.06092
OR12D2	-0.501465	-0.807284	-1.33909	-0.745268	-0.785333	-1.22464	0.514188	0.152222	3.23862
TMEM45B	-1.06882	-1.65656	-1.75652	-1.04665	-0.423037	-0.55056	1.70568	0.291869	0.349417
ZCWPW1	-0.484688	-0.416042	-0.996411	-1.22534	-0.823504	-0.365588	1.87256	0.783888	1.21179
ULBP3	-0.203076	-1.74473	-1.68307	-1.22841	-0.0673866	-1.36956	0.983547	0.0794874	4.72412
BSG	-1.0826	-2.5549	-0.268611	-1.97445	-0.0524147	-0.707881	1.20464	0.0455604	1.22795
ECRG4	-1.92042	-1.45727	-0.801918	-0.282261	-0.257376	-0.947531	0.754345	0.0106404	-0.670402
FAM71F2	-2.28656	-0.630496	-0.0842856	-0.201906	-0.985754	-2.06729	-0.293582	0.603524	2.89438
LMNA	-0.510996	-0.756192	-0.355898	-1.7123	-0.602632	-0.774024	1.40261	0.620946	2.26363
ATG4D	-0.427669	-0.67208	-0.897518	-1.04871	-2.37468	-0.199013	1.07532	0.80489	-0.927961
HILPDA	-0.390648	-0.211112	-0.154421	-1.00158	-1.29895	-1.41994	0.648389	1.13971	3.32552
NUDT19	-1.21953	-0.868582	-0.544441	-0.296667	-0.531495	-0.441178	0.604611	0.571137	0.02624
SLC31A1	-0.584881	-0.794382	-1.27163	-0.655768	-0.760458	-1.65322	0.968969	0.15572	5.35014
ADAM15	-0.678936	-0.0274053	-0.386178	-0.467916	-2.71013	-0.991811	0.572657	1.07036	1.60204
FST	-0.812627	-0.0399452	-0.390899	-0.74177	-2.29209	-1.41439	0.677632	0.953829	0.542309
SNRK	-2.01783	-0.389468	-1.26409	-0.100482	-0.897103	-0.651258	0.0752546	0.720669	-2.1414
TEX36	-0.901925	-0.451392	-0.0428581	-0.810274	-1.33745	-2.48275	0.159216	0.289363	4.31418
MIR598	-0.112662	-2.70231	-0.0226458	-0.641102	-0.000858124	-1.29398	0.448177	-2.10111	2.30857
TMEM60	-0.522821	-0.118244	-1.14716	-0.587855	-2.42552	-1.89177	0.629366	0.63597	4.25271
TMEM151A	-0.720596	-1.25116	-0.424419	-0.944566	-0.29154	-2.08594	1.02601	0.382256	4.79804
BNIP3L	-0.700229	-1.1949	-0.105245	-1.33297	-1.02779	-1.97564	0.318386	0.0587338	2.43361
H2AC12	-1.4277	-0.0295296	-0.684655	-0.215647	-2.70383	-1.0731	0.460578	1.04839	-0.352552
SLC1A3	-0.493556	-0.125468	-0.676785	-0.651761	-1.36508	-0.34293	0.640994	0.670804	0.157671
MSTN	-0.741233	-0.361421	-0.333436	-0.490013	-1.29629	-0.988602	0.282809	1.13676	3.2904
FOXJ3	-1.72657	-0.227921	-1.02932	-0.106563	-1.10906	-0.361754	-0.371256	0.477529	-1.32513
TPM2	-1.15798	-3.10883	-0.560697	-0.240097	-0.193006	-0.941571	-0.0134091	0.198402	-0.0135518
NUDT14	-1.70199	-1.56821	-1.56543	-0.652982	-0.188467	-0.325729	1.27942	-0.00737838	-3.19349
PIGF	-0.262131	-2.01452	-1.14165	-1.19603	-0.184255	-0.414658	1.28435	-0.0758825	-0.534905
ZNHIT1	-3.42547	-3.47511	-0.985891	-1.39263	-0.0145599	-0.258908	1.35607	0.0068804	0.445123
CFAP97	-0.931273	-0.852211	-0.290239	-0.36247	-0.528458	-1.72724	0.13706	0.372437	0.969592
GCSH	-0.779338	-1.21461	-0.431693	-0.337236	-0.10756	-1.72772	0.470256	0.192938	0.394707
RBFOX2	-0.713271	-1.33094	-0.459586	-1.08208	-0.583596	-0.698011	1.73922	0.608085	2.11313
IPO9	-0.954643	-0.53515	-0.234219	-0.665895	-1.62857	-0.742153	1.29581	0.801416	2.08044
TNFSF12	-0.428358	-0.574631	-0.665313	-1.09439	-1.57705	-0.517892	1.07679	1.36458	0.310734
PIK3R2	-0.817704	-0.886597	-0.347792	-0.976838	-0.364305	-1.0998	1.64079	0.154019	0.715271
MAGEC3	-0.250635	-0.429047	-0.366243	-0.901477	-1.30704	-1.18898	0.87792	1.1483	4.27111
MIR619	-0.317819	-0.265072	-1.57302	-0.846895	-0.706023	-0.43235	0.483016	0.426583	-0.868602
SHANK3	-1.01682	-1.14058	-0.0762914	-1.07994	-0.463125	-2.38922	0.0769508	0.0702675	2.97361
SLC30A9	-0.305144	-2.37575	-1.63584	-1.12248	-0.0147908	-1.55279	1.57734	-0.126656	5.11753
COMMD8	-1.40932	-2.78859	-0.472182	-0.270739	-0.839189	-1.11946	0.460482	0.580136	3.67552
PCIF1	-0.306367	-1.19766	-1.40795	-0.890119	-0.312507	-0.657466	1.41261	0.153489	2.39308
LNPEP	-0.651369	-0.201517	-1.2471	-3.20815	-1.56663	-0.554037	1.73086	0.494585	-2.07971
PKNOX1	-0.407652	-0.454426	-0.97565	-2.06596	-1.08808	-0.440858	1.40906	0.307925	-1.15803
LYPD1	-0.17709	-1.02127	-0.336166	-1.1414	-0.439073	-0.467165	1.05374	0.264134	0.86246
PRAMEF18	-1.37487	-0.448469	-2.11557	-1.53608	-1.46517	-0.0575747	0.77893	0.291013	-0.952211
PPCDC	-0.12097	-0.98496	-0.443891	-1.18692	-0.509593	-0.608394	1.58106	0.554845	0.354438
ZCCHC3	-0.326303	-0.521786	-0.669555	-0.899277	-0.740736	-0.843213	1.55535	0.303531	3.204
STRIP1	-1.36859	-0.552599	-0.557839	-0.6078	-0.664315	-0.410595	-0.146242	0.24085	0.353277
EVA1A	-0.447009	-0.237393	-0.115152	-1.07287	-1.12926	-1.05663	0.576348	0.452843	3.90804
ZNF83	-0.628362	-0.348148	-1.12199	-0.636808	-0.803368	-0.43044	0.38389	0.711516	0.160652
RHOXF1	-0.788737	-0.45947	-0.592628	-0.465395	-0.663726	-0.486994	0.311322	0.413952	-0.0988202
PLAU	-1.78369	-0.509955	-0.27833	-1.32432	-0.755386	-0.653411	1.0828	0.734498	2.37646
DENND1A	-0.420355	-0.593056	-0.731299	-0.666245	-0.568748	-1.13652	0.609093	0.223822	4.14475
SLC2A4	-1.33439	-0.363086	-0.681982	-0.144162	-0.71236	-0.496335	-0.126124	0.682877	-0.247722
RNF175	-0.296506	-0.160472	-1.07169	-1.53328	-1.73479	-0.331855	0.79351	0.555054	0.178453
LOC101060179	-1.22553	-1.19066	-0.0367916	-0.80573	-0.312373	-2.53724	-0.0565212	0.0596936	4.00336
OR2A25	-0.0680937	-0.637204	-0.0205892	-0.838248	-0.113823	-1.3343	0.723147	-0.231458	2.46955
LPP	-0.2633	-0.823774	-1.37356	-2.71649	-1.43623	-0.105823	0.854145	1.24844	-2.49482
PLCG1	-0.524732	-1.06376	-1.23018	-0.550013	-0.609959	-0.574669	0.887249	0.0877169	2.04993
SLC3A1	-1.13571	-0.551578	-0.0669875	-0.768143	-0.508673	-2.15738	1.15436	0.24129	5.0256
FAM78A	-0.137989	-0.318679	-0.339258	-1.19818	-1.95855	-0.6511	1.173	1.76865	0.964348
DIAPH3	-0.0761802	-0.339448	-0.168753	-1.16214	-1.74858	-2.09735	1.74582	1.53076	5.29959
SLC25A2	-0.497283	-0.659516	-0.295027	-0.863872	-1.00948	-1.17612	0.990857	0.428322	1.92031
RHOBTB3	-0.362692	-0.551263	-0.277787	-0.619239	-1.4444	-0.715367	0.876212	0.74812	1.03579
POLR3B	-0.039764	-2.3368	-0.85967	-2.53534	-0.577826	-0.435706	1.80935	0.603976	0.0837558
DMTF1	-1.07704	-0.261416	-1.87346	-0.412295	-1.32323	-0.163439	0.959155	1.15941	-4.03171
NOS1	-0.736609	-1.31048	-0.580698	-0.313136	-1.05197	-0.485597	0.595622	0.949759	1.69733
HSPA4L	-0.511992	-0.57049	-0.844328	-0.569461	-0.964215	-0.385645	0.606662	0.232969	1.2196
SLC6A7	-0.552092	-0.403346	-1.11972	-1.11518	-0.761086	-0.532769	0.970253	0.316216	-1.62933
GABRA5	-0.704416	-1.22181	-0.572259	-1.01015	-0.301131	-0.641219	0.736365	0.234923	0.496247
PLPP4	-0.241611	-1.26647	-0.0241616	-0.629087	-0.384072	-2.7205	1.09411	0.459106	4.5797
TPSG1	-0.234277	-1.07665	-2.43703	-0.677524	-0.210584	-0.119032	0.910186	0.0847643	-0.692533
AGBL3	-1.16179	-0.508921	-0.603804	-0.189205	-1.29276	-0.489399	-0.0155514	0.496688	0.844948
ATOX1	-0.958993	-0.70319	-1.03061	-0.528574	-0.927222	-0.768864	0.118206	0.184283	2.3969
LRP6	-0.248714	-0.830859	-0.642565	-0.781389	-0.538123	-0.40796	1.42584	0.145262	0.539378
ADGRE2	-0.548646	-0.195951	-0.447896	-0.87272	-1.43471	-1.13436	1.52924	0.501723	0.340488
CEP120	-0.7172	-0.738177	-1.1311	-0.834842	-1.20432	-0.336692	1.48655	0.464719	0.514375
MUC21	-0.247996	-3.84545	-0.856611	-0.875395	-0.580386	-1.02582	0.88327	0.60586	1.85463
CHST8	-0.244473	-1.35558	-0.0850868	-1.74236	-0.254904	-2.50991	0.890729	0.0552175	4.36948
TM7SF3	-0.192716	-0.504834	-0.268107	-0.857375	-0.834982	-1.04521	1.01131	0.792494	3.87941
FUT6	-0.353701	-0.274348	-1.00872	-0.825553	-0.840211	-0.358733	1.47604	0.415101	-1.25761
SLC9A3	-1.68685	-0.0486825	-0.91197	-0.212048	-2.07867	-0.80293	0.46334	1.25969	-0.968648
CABLES2	-0.217194	-0.109872	-1.6974	-1.57687	-1.17853	-1.41048	1.78368	0.656948	4.82026
NOP10	-1.348	-1.46828	-0.945047	-0.0514001	-0.700481	-0.809815	0.122912	0.690653	1.13605
OR51G1	-0.183959	-1.95697	-0.0705121	-1.43542	-0.392377	-1.97256	1.4264	-0.0671314	3.87198
RCE1	-1.61809	-0.641952	-1.30234	-0.105057	-0.36258	-0.687602	-0.302537	0.302741	2.51205
SLC26A5	-1.00008	-1.26165	-1.24434	-0.119992	-0.0835544	-0.489845	0.174334	0.167192	-1.43688
ZC3H12A	-0.503873	-1.2426	-0.516856	-0.377231	-0.507901	-0.696588	0.511205	0.0494812	2.5565
CCR8	-1.03264	-1.24793	-1.02462	-0.209199	-0.90358	-0.183165	0.180224	0.42497	0.0347301
ANXA8L1	-0.222114	-0.670759	-2.73934	-0.806558	-0.298697	-0.20853	0.936054	0.231182	0.438086
PGAM5	-0.430415	-0.889888	-0.206229	-0.888527	-0.416329	-1.86428	0.59705	0.153456	3.77464
ADAMTS3	-1.41261	-1.03761	-1.34388	-0.701755	-1.09451	-0.368372	1.34076	0.0936589	-2.42961
POLB	-1.38638	-0.147767	-1.51346	-0.11122	-2.19238	-0.316142	-0.107578	0.576724	-3.018
EED	-0.0571501	-0.606148	-0.790762	-1.99337	-0.996871	-0.892628	2.01603	0.54179	-0.453018
ADAM2	-1.47029	-0.619977	-0.554072	-0.513867	-0.566555	-0.672395	0.109934	0.213392	0.00458386
SAMM50	-0.462154	-1.06135	-1.04353	-1.76565	-0.925277	-0.45921	2.31889	0.558641	-0.323526
POLR2B	-2.3505	-0.0786963	-0.672047	-0.154035	-1.34647	-0.924736	-0.795188	0.841785	-0.317771
GPR182	-0.319513	-0.260548	-1.35876	-1.07017	-0.916112	-0.118522	0.756229	0.534618	-0.181349
POLR2J	-0.131534	-0.976677	-0.269173	-1.49329	-0.874583	-2.35781	1.30843	0.819688	1.07596
GPR151	-0.670869	-0.314403	-0.656029	-0.425307	-1.96086	-0.586454	0.706772	1.4295	1.2246
TSLP	-0.111422	-0.384187	-0.175047	-1.37162	-1.56562	-2.17926	1.35517	0.32782	1.74489
LYPLA2	-0.280754	-0.188229	-0.820161	-1.08147	-0.847695	-0.558526	0.819935	0.619349	-0.718063
ZDHHC24	-3.01113	-2.66622	-0.282247	-0.412335	-0.0231158	-0.920629	0.95925	-0.160569	3.50159
MED8	-0.604197	-0.108255	-0.821541	-0.421571	-1.19587	-0.260252	0.406501	0.660684	0.502144
TSPOAP1	-3.1044	-0.25835	-0.918752	-0.166904	-1.2434	-0.782243	0.52006	0.478521	2.93373
ADPRS	-1.36122	-3.1538	-1.11608	-2.21088	-0.134564	-1.26439	2.66518	0.231415	4.46374
PNPT1	-0.660826	-1.42646	-0.171661	-0.685549	-1.26583	-1.4387	0.455248	0.700031	4.88177
DHX16	-0.746155	-0.615375	-0.200546	-0.394215	-0.527835	-1.16988	0.279042	0.218235	1.4846
NUDT9	-1.10348	-0.457189	-2.6581	-0.14427	-0.733244	-0.622886	0.0689655	0.333252	1.54441
KRTAP1-4	-0.401526	-2.40305	-0.814219	-1.31664	-0.0172514	-1.15027	1.39692	-0.0623519	3.10663
INPP5J	-0.314526	-0.154335	-0.447615	-0.719206	-1.75466	-0.296909	0.764135	0.565246	0.50964
HRH1	-0.323	-0.415808	-0.923061	-1.32338	-1.38185	-0.562321	0.849841	0.3091	-1.00131
KCNK4	-0.407129	-0.471674	-0.228681	-0.714814	-0.653668	-1.4815	0.695151	0.658854	2.77225
B4GALT7	-1.43487	-0.149562	-1.68209	-0.111122	-1.14104	-0.401327	-0.187311	0.777224	-3.54743
DCAF17	-1.06349	-0.851771	-1.06586	-0.38042	-0.618101	-0.334985	0.386048	0.6329	0.162892
WNT8A	-1.45927	-0.376407	-0.645224	-0.909745	-1.36746	-0.60576	1.56798	1.1958	2.17674
DICER1	-0.804579	-0.307804	-1.20981	-1.78482	-0.852819	-0.172823	2.33307	0.384789	-0.858328
RHBDD3	-0.583539	-1.67634	-0.734962	-0.464278	-1.55116	-2.71453	0.90277	1.33964	6.95682
ITGAX	-1.16094	-0.423089	-1.14883	-1.07328	-1.18937	-0.55553	1.48014	0.34256	-1.73015
TSGA10IP	-0.686508	-0.87823	-0.254782	-1.67659	-0.600508	-1.94302	0.330542	0.198233	1.79286
SLCO1A2	-1.00826	-0.284788	-0.551136	-0.181485	-1.13253	-0.53856	0.553651	0.405337	1.19731
SLC8B1	-0.30547	-0.380801	-0.348901	-1.23703	-0.941125	-1.10199	0.778728	0.8647	2.47158
ZNF302	-0.704939	-1.23851	-1.16835	-0.423708	-0.410154	-0.302173	0.976993	0.0502595	0.447083
ANXA11	-0.189755	-0.509985	-0.485488	-2.33585	-0.478289	-0.48513	2.09978	0.282624	1.69549
PPA1	-0.562086	-1.20564	-1.04051	-0.371936	-0.316816	-0.297687	0.606953	0.110344	0.589584
SLC22A1	-0.83908	-0.439951	-0.436074	-0.488309	-0.892452	-0.982103	1.0705	0.295377	0.378582
NRM	-0.603061	-0.981716	-1.05222	-0.720396	-0.667677	-0.161568	1.32853	0.668384	-1.02894
SAAL1	-0.792535	-0.904274	-0.646025	-0.917289	-1.13802	-0.31225	1.52725	1.01229	-0.174888
ACSS2	-0.656426	-0.550054	-0.348863	-0.288224	-0.424393	-0.8071	0.406931	0.27793	1.57676
WNT8B	-0.50477	-0.625214	-0.814672	-0.403963	-0.734914	-0.334979	0.918765	0.714844	0.119577
LRRC1	-0.206994	-0.720233	-1.47892	-0.854417	-0.50775	-1.34124	0.972962	0.553396	2.24501
SLC49A3	-0.620438	-0.152485	-0.548186	-0.751746	-2.34396	-0.832715	1.19711	0.568492	0.0178168
ITGAL	-0.684038	-1.15834	-1.39496	-0.67102	-0.323354	-0.131049	0.826495	0.0665035	-2.60604
CERS6	-0.195487	-0.151065	-0.455549	-2.14705	-1.66364	-0.961095	1.26904	1.43202	1.6148
FOXL1	-0.135127	-0.570445	-0.374652	-1.77122	-0.4635	-1.04759	1.25949	0.509211	1.02693
MIR4484	-0.153353	-0.597472	-0.0761855	-0.5265	-0.126473	-0.793419	0.262124	-0.206718	0.580789
ITGA7	-0.748768	-0.196641	-0.914199	-0.94256	-1.57543	-0.308234	1.40372	0.690403	0.954894
ASXL1	-0.0192316	-0.622314	-1.21023	-2.43649	-1.8522	-0.997571	2.56394	0.749348	3.73784
LMOD1	-0.829614	-1.41633	-1.27266	-0.647205	-0.315415	-0.112846	0.612821	0.310903	-0.230352
SNX27	-0.731299	-0.92162	-1.42188	-1.21794	-0.320026	-0.476371	0.812761	0.149683	-2.69206
RAPGEF3	-1.7973	-2.69949	-0.853131	-1.2359	-0.0703878	-0.96636	1.88219	-0.169805	1.18713
EDRF1	-0.981317	-0.926556	-0.0337845	-1.73795	-0.828525	-6.36514	0.102404	0.120102	4.11121
KRT37	-0.457161	-1.15731	-0.567281	-0.887468	-0.395773	-0.520156	1.52485	0.209959	-0.032941
LRRC66	-0.787408	-0.974373	-0.961191	-0.856052	-0.869886	-0.278771	0.713905	0.108784	0.372806
MTRNR2L6	-0.731762	-0.542596	-0.260941	-0.0890849	-0.146718	-0.345199	-2.29034	-0.171789	-2.28979
GPATCH11	-0.230709	-0.470447	-0.771257	-1.09516	-1.15337	-0.305578	1.7502	1.0247	-0.150701
OR6N1	-0.432205	-0.902207	-0.602382	-1.1876	-1.17448	-2.17532	0.594807	0.12591	-0.128941
SRSF9	-1.96657	-0.969635	-0.335374	-0.261539	-0.260854	-1.24971	-0.0766444	0.355002	1.27158
MTRNR2L9	-0.371758	-0.209431	-0.345202	-0.819994	-0.492679	-0.414856	0.138427	0.253008	0.0706866
FRMD4A	-0.719515	-0.35752	-0.772604	-0.409244	-0.996651	-0.183674	0.301582	0.345695	0.10599
CA8	-0.644692	-0.39903	-0.941779	-0.503765	-0.497741	-0.446837	1.09131	0.318778	-1.05622
TRIM66	-0.36598	-1.2166	-0.63332	-0.652138	-0.238589	-0.493801	1.01221	0.146701	0.0101025
BCAN	-1.47626	-0.66279	-1.84486	-0.307736	-0.287512	-0.404884	0.282991	0.35605	0.567318
WFDC2	-0.737925	-0.56185	-0.983602	-0.427945	-0.43542	-0.558117	0.285514	0.326213	0.392695
MRPL3	-0.207126	-0.503021	-0.557887	-0.952839	-0.543603	-1.57143	1.29726	0.262793	3.68288
PEA15	-1.12926	-0.968324	-1.77136	-0.790188	-0.547677	-1.05777	0.00506632	0.110149	1.23437
FGA	-0.586912	-0.282459	-0.672837	-0.659695	-2.04502	-0.542483	0.423273	0.842566	1.3059
PPP2R5A	-0.332557	-0.474028	-0.251733	-0.698204	-0.769516	-0.631523	0.885917	0.744123	1.16877
LYPD3	-0.371222	-0.552138	-0.0430321	-1.29681	-0.490729	-2.5672	1.11436	0.261665	3.81155
NAV2	-0.505862	-1.55215	-0.924522	-1.35596	-0.149119	-0.782559	0.810855	-0.00473825	-1.00555
ATAD3B	-1.3347	-0.792636	-0.543337	-0.814432	-0.904814	-0.876317	0.833207	0.156175	0.487526
CHRNB1	-0.362269	-1.0039	-1.0025	-1.49155	-0.787471	-0.323234	0.925711	0.567798	1.02474
UBR4	-0.61719	-0.181321	-0.17289	-0.674711	-1.94819	-1.03682	0.393993	1.75933	1.76938
KCNK17	-0.35752	-1.26072	-0.385549	-1.51383	-0.495192	-1.18806	0.696112	0.543829	1.49271
POLE3	-1.00341	-2.05794	-0.74343	-1.6647	-0.21748	-0.856261	2.25042	0.213826	-0.510481
PLPBP	-1.37929	-0.228084	-1.63801	-1.41323	-1.23751	-0.150712	1.29189	0.463022	-0.914818
PPP5C	-0.720179	-1.32189	-0.370628	-0.296319	-0.390341	-1.63027	0.358893	0.034141	3.54863
SIGLEC1	-0.683729	-0.270989	-0.33103	-1.13857	-0.842497	-1.07932	0.332814	0.79768	1.18628
KLK8	-0.780622	-0.715797	-0.25638	-1.01451	-0.362552	-1.11287	0.251064	0.272832	1.9517
NCBP1	-0.910598	-0.939467	-1.05324	-0.391425	-0.428315	-0.262561	0.926738	0.493079	0.479209
OSTF1	-0.955386	-1.47972	-1.45581	-0.829898	-0.124452	-0.170579	1.26427	0.00717976	-2.81293
U2SURP	-1.67778	-1.68694	-1.39447	-0.212844	-0.050864	-0.351754	-0.015898	0.102853	-2.60429
CHRNA2	-0.528452	-0.104797	-1.43471	-1.2745	-1.58438	-0.388079	1.22061	0.837733	1.30873
CHN1	-1.29015	-0.237679	-0.512189	-0.337564	-1.1096	-0.90588	0.140301	0.452487	1.31231
CORO7-PAM16	-1.01373	-0.491334	-1.07822	-0.46336	-0.571772	-0.435672	0.0790879	0.269122	1.50137
FECH	-2.11245	-0.377844	-0.999213	-0.0306398	-1.69642	-0.676813	-0.0311815	0.347937	2.47529
PREP	-0.640028	-0.741387	-0.533048	-0.671126	-0.708594	-0.481163	1.03906	0.697916	0.452533
SRGN	-1.21568	-0.586696	-0.13028	-0.89059	-0.836996	-2.41556	-0.0507843	0.316181	5.45198
GPR52	-1.02498	-0.537588	-1.57845	-0.287665	-0.880069	-0.289574	0.37636	0.822787	-3.23788
ASS1	-0.414962	-0.716629	-0.163221	-1.51992	-0.738024	-1.6765	0.61558	0.180141	5.38972
TEX261	-0.6237	-2.84617	-0.540059	-0.487048	-0.163376	-0.558186	0.388156	0.262314	0.463082
BSCL2	-0.463759	-0.668272	-0.199772	-0.601796	-0.632473	-1.36154	0.556913	0.497119	4.10518
PRKAA2	-0.946565	-1.00953	-0.921564	-0.368079	-0.825964	-0.411327	0.126893	0.785083	-0.995803
FDPS	-2.13362	-0.277491	-0.508	-0.100507	-1.85717	-0.791267	0.327417	1.0178	2.96547
SLC17A8	-0.165606	-0.928235	-0.760413	-1.22385	-0.333614	-0.70264	1.87173	0.216041	2.58941
GAS2L2	-0.750062	-1.55442	-1.75611	-0.432916	-1.38563	-0.194532	0.422556	0.691192	0.358208
XKRX	-1.14835	-1.38321	-0.173613	-0.697509	-0.7594	-0.765874	-0.00724156	0.023437	2.85418
KIAA1191	-0.729581	-0.673621	-0.0733892	-0.548456	-0.923516	-1.87767	0.335394	0.456702	3.97999
ASB8	-0.678098	-0.675202	-1.43971	-0.511947	-0.498737	-0.363764	0.899489	0.512912	0.824433
ZNF133	-1.589	-0.176516	-0.892596	-0.0716468	-0.953118	-0.802311	0.222632	0.872458	3.02259
LCOR	-1.64588	-1.68002	-0.476487	-0.418755	-0.397855	-0.474023	0.9696	-0.0256566	0.237607
SNRPB	-0.602967	-1.51593	-1.89309	-0.427901	-0.213101	-0.360736	0.407744	0.08219	-4.07601
FCN1	-1.12629	-0.75557	-1.18857	-0.264774	-1.09027	-0.21503	0.584693	0.16766	-1.86715
NSMCE2	-0.818421	-1.13674	-0.186335	-0.71181	-1.44964	-1.34837	1.35185	0.679629	1.94946
ZBTB34	-0.322051	-1.21637	-0.538463	-1.36568	-0.311235	-1.13067	0.752182	0.31606	1.52186
DEFB119	-1.09779	-0.41327	-0.0386405	-0.49148	-0.397864	-2.51915	0.024852	0.310494	3.949
MCUR1	-0.328465	-0.445079	-2.08112	-0.660633	-0.594353	-1.01475	0.741822	0.615555	3.7841
ERRFI1	-2.6581	-0.827685	-0.292648	-0.135445	-0.814933	-0.652698	0.392406	0.146236	1.93746
SNTG2	-1.00797	-0.0673413	-2.26039	-0.303942	-1.8306	-0.449492	0.598697	1.62891	1.09655
PRKG2	-0.675759	-0.835263	-0.364222	-0.673539	-0.566858	-0.631276	0.354252	0.391371	1.26605
FAM187B	-0.126501	-1.70807	-1.29407	-1.78815	-0.358839	-2.49021	1.21504	-0.0298261	5.28226
TUBB4A	-0.300305	-0.707773	-0.731162	-0.844963	-0.919002	-0.372314	1.24987	0.184641	-0.477523
DHX36	-1.08289	-3.78456	-1.47912	-0.147506	-0.115147	-0.139346	0.445603	-0.30402	-2.89981
CHKA	-0.893541	-1.13322	-1.14113	-0.644915	-0.389658	-0.387333	0.164764	0.0720037	1.30561
OTUD5	-0.405935	-1.69039	-0.0864473	-1.74205	-0.131965	-2.3156	2.11577	-0.0272534	4.37725
CFAP45	-1.31396	-1.35202	-1.14323	-0.250164	-0.603863	-0.746626	0.0164056	0.483013	2.77319
NUDT5	-0.608424	-0.401735	-0.280197	-2.22621	-1.20101	-1.28018	2.67127	0.594321	1.02311
NREP	-0.404006	-2.10523	-1.17555	-1.93801	-0.274485	-2.83352	0.768081	-0.0886967	3.47408
WNT9B	-0.0259563	-0.467032	-2.09933	-2.88179	-0.984685	-1.22126	1.96173	0.35078	4.35216
TULP3	-0.3614	-1.51626	-0.929395	-0.446261	-0.404504	-0.21002	1.01258	0.219693	-0.993961
ERLIN2	-1.08944	-0.669002	-1.31849	-0.350363	-2.38261	-0.460387	0.40786	0.994922	-0.514148
SPATA32	-0.0703178	-1.52744	-0.923595	-1.77925	-0.22018	-0.432153	2.32934	-0.000509038	-1.00267
SUN2	-0.323106	-0.543386	-0.78927	-0.793959	-1.65515	-0.415995	1.25953	0.918967	0.932845
XKR6	-0.130592	-0.677822	-1.2251	-1.4906	-0.414925	-0.341567	1.41842	0.380864	0.54689
NEK10	-1.823	-0.736229	-0.688757	-0.424301	-0.966579	-0.572066	0.97856	0.489952	1.15709
TXK	-0.380304	-0.0925669	-1.53754	-1.2409	-2.04736	-0.256893	1.1698	0.705007	-3.10143
SEMA3D	-0.356202	-0.493483	-1.13622	-0.651195	-0.479565	-0.869298	0.69813	0.310935	1.93363
BVES	-0.587853	-0.230245	-0.342987	-0.39369	-1.53779	-1.07065	0.780285	0.630441	1.49309
ANP32D	-0.3876	-0.495752	-0.416344	-1.40209	-0.764719	-0.440322	1.12746	0.570057	0.447313
ACSL4	-1.45275	-2.23002	-0.845101	-0.595731	-0.128107	-0.648901	1.21244	-0.105358	0.072473
YPEL3	-0.369655	-0.93728	-1.91944	-1.73094	-0.93788	-0.186234	1.4315	0.757764	-4.1328
CDC37	-3.73317	-2.03344	-1.40579	-2.63743	-0.223837	-3.96949	2.97931	0.320914	8.41358
PRR23A	-1.83847	-0.796685	-0.264985	-0.739488	-0.653364	-2.0356	0.352876	0.390964	4.69622
PRPSAP1	-0.366096	-1.71335	-1.78982	-1.06844	-0.159017	-1.0871	0.772434	-0.0305541	3.99452
ABCA9	-0.884354	-1.29301	-0.850967	-0.511683	-0.355873	-0.252276	0.487608	0.039648	-0.804571
BCAR3	-0.62753	-0.766451	-0.330753	-0.59174	-0.897553	-1.59076	0.830763	0.164233	2.47817
TRIB3	-1.13416	-0.309782	-2.54829	-0.498667	-0.725547	-0.237627	0.906386	0.409663	-5.16904
TERF2IP	-0.196394	-0.865175	-1.14995	-1.13048	-0.551427	-0.272861	1.28657	0.271251	0.236304
ILF2	-0.501787	-1.28322	-0.657046	-0.943973	-0.113797	-0.391233	0.51384	0.206901	1.13194
ABCB11	-0.948014	-0.345067	-1.08056	-0.382447	-0.986227	-0.32776	0.829065	0.464207	0.0826011
IST1	-0.64291	-0.486325	-0.14238	-1.32485	-0.585611	-1.53061	0.369956	0.412422	5.06884
FAM160A1	-1.23096	-0.41051	-1.3824	-0.242883	-1.78636	-0.184709	0.439248	0.624019	-2.09858
LCE2D	-0.223766	-0.293138	-0.141472	-1.23835	-0.867612	-1.23806	0.932413	0.636819	2.93157
UBE3B	-0.371269	-0.227359	-3.4031	-0.676496	-1.11081	-0.0163302	0.675212	0.46851	-6.01644
FASTKD3	-1.91488	-0.358896	-0.770611	-0.118884	-1.25658	-0.412763	0.273165	0.556216	-0.0637595
ACOX1	-1.21394	-0.251472	-1.15832	-0.184186	-1.13234	-0.410914	0.341893	1.00963	1.39872
LCE3C	-0.448972	-0.445121	-0.857237	-0.797758	-1.0726	-0.751542	1.04768	0.292726	2.79305
MIR147A	-0.311814	-0.374746	-0.125744	-0.290499	-0.238021	-0.599635	-0.26511	-0.0545892	-0.200148
ATP6V0A1	-1.44102	-0.556525	-1.14424	-0.223612	-0.781316	-0.326731	0.352097	0.357231	-1.4382
ATP5F1C	-0.290932	-2.17998	-2.22778	-1.03624	-0.0492814	-0.175069	0.802304	0.0269002	-0.264883
WFDC5	-0.315671	-1.80489	-1.42666	-0.795771	-0.277709	-1.2712	1.42319	0.369975	1.64293
PSG2	-0.594986	-1.42502	-0.348147	-1.04476	-0.269278	-1.5245	0.414982	0.0320803	0.713536
NECTIN4	-0.104077	-1.03652	-1.12198	-0.956431	-0.400739	-0.168033	1.3512	0.0939244	0.177239
TYRP1	-0.609465	-1.23351	-1.3064	-1.11937	-0.803264	-0.349179	0.40167	0.663069	-0.0291384
F12	-0.938546	-0.406276	-0.743988	-0.375059	-0.659958	-0.28456	0.623212	0.427978	-0.512185
BEND7	-1.53918	-0.349577	-0.209964	-1.445	-1.18403	-5.15856	1.28905	0.95297	6.75135
ESPN	-0.475657	-1.13137	-1.10583	-0.839189	-0.150398	-1.20327	1.4571	0.248577	1.94088
MIR152	-0.074241	-0.0413466	-0.910334	-0.803703	-1.0418	-0.0569615	0.675232	0.487609	-6.86968
ZNF865	-0.641005	-1.07418	-0.787541	-0.37248	-0.294282	-0.770467	0.608596	0.384764	-0.630367
AOC3	-0.708414	-1.14196	-1.20198	-0.797829	-1.01944	-0.479372	1.44422	0.919035	-1.91461
CDHR3	-0.336338	-2.04632	-0.15987	-0.731482	-0.277757	-1.92576	0.728765	0.370008	1.79568
ZDHHC18	-0.234775	-1.63864	-0.357967	-1.04737	-1.54955	-0.862982	1.18133	1.33901	3.05151
RSBN1L	-0.955791	-0.805359	-0.280729	-0.616636	-0.552421	-0.748291	0.579105	0.152862	2.76357
RXYLT1	-0.344969	-1.96611	-0.48564	-1.41992	-0.0802763	-0.533479	1.9982	-0.0687475	1.88103
ATPAF1	-1.10258	-0.133913	-0.167959	-0.410442	-1.69882	-2.71651	0.0219952	1.46739	1.7302
MIR182	-1.44667	-0.635438	-0.83568	-0.134261	-0.600747	-0.296343	-2.23046	0.380138	-4.48288
ADAMTS1	-0.500425	-0.0948533	-1.244	-1.95389	-3.53296	-0.906022	1.95103	0.696147	-2.06845
UNC5A	-0.226764	-1.75529	-0.794013	-0.664251	-0.183469	-0.466732	0.925608	-0.0367778	-0.647454
NDRG2	-1.33733	-1.50234	-0.889949	-0.289387	-1.10979	-0.147393	0.124084	0.991938	-0.688115
NMD3	-3.13648	-0.964737	-1.28444	-2.22233	-0.704635	-0.385161	2.66998	0.357049	0.000831754
UBE2A	-1.58772	-1.98339	-0.361286	-0.149314	-1.08392	-0.521632	-0.284839	0.973357	0.656664
PYCR3	-0.0906472	-1.09363	-0.587614	-2.38971	-0.476187	-1.66627	1.36533	0.159685	-0.0863632
ADK	-1.03087	-0.371718	-0.614859	-0.183262	-0.950085	-0.451265	0.557759	0.870815	-0.0805316
GGNBP2	-1.15873	-2.42516	-0.904578	-0.229213	-0.735152	-0.894898	0.462145	0.719287	3.22733
BCCIP	-0.393981	-1.23823	-0.184371	-1.67048	-0.402022	-1.26685	1.79028	0.472317	4.46982
SRI	-1.00169	-1.04461	-1.7839	-0.922633	-0.838695	-0.288885	0.0876016	0.0920334	-0.0363331
C1QC	-0.776703	-0.67207	-1.08098	-0.601614	-0.503902	-0.177873	0.300972	0.435814	-1.49435
SRF	-1.92977	-3.02889	-0.369114	-0.62269	-0.287637	-0.602272	1.19703	0.378692	0.628256
MIA	-0.361997	-0.880908	-1.98614	-1.60284	-0.395226	-0.112299	1.11789	0.455735	-4.27129
CAAP1	-0.331258	-0.227367	-0.216162	-0.832704	-0.931119	-1.7154	0.737294	0.526866	1.38109
ERCC6	-1.62271	-1.78402	-0.65277	-1.72544	-0.314095	-0.712064	1.28938	0.108837	2.07215
PSMD10	-0.911766	-0.544433	-0.729175	-0.575515	-0.442821	-0.594418	0.995983	0.307043	-0.0730409
MIR205	-0.070745	-1.20107	-0.389903	-0.82295	-0.0282282	-0.227283	0.702942	-0.583661	-4.19824
THSD4	-0.135831	-1.10797	-1.54593	-0.882768	-0.238875	-0.248273	1.2559	0.143798	0.657798
KLHL41	-0.814767	-0.0886089	-1.29321	-0.445807	-2.71847	-0.580617	0.251039	1.22322	0.349482
NAXE	-0.432262	-0.442876	-1.1574	-0.792435	-0.548612	-1.10615	0.594705	0.453036	4.0578
TCAF2	-0.456416	-0.85383	-0.83653	-0.622	-0.784388	-0.317045	1.24265	0.443827	0.992254
IKZF1	-0.958868	-1.22741	-1.21026	-0.600724	-0.306184	-0.402785	0.490015	0.0524727	-0.675784
LEMD2	-0.0867937	-1.57448	-0.296317	-2.17051	-0.126018	-1.63954	1.53763	0.0933352	1.42823
HSF2BP	-2.00549	-0.241617	-1.04318	-0.471785	-0.633057	-0.339659	1.04919	0.453238	0.0833321
CDX1	-0.633459	-0.275114	-0.838557	-1.85849	-1.23854	-0.936035	1.28515	0.41431	-0.771677
CAPN2	-1.30516	-1.5211	-0.591785	-0.528553	-0.270914	-0.609588	0.713962	0.000399093	0.821728
LRRC30	-0.166831	-0.809244	-0.670456	-1.66196	-0.995087	-1.28371	1.20365	0.151758	0.372242
ZNF524	-0.441149	-0.424241	-0.496372	-1.02141	-0.600876	-0.471735	0.583337	0.407841	1.63708
TRAPPC5	-1.91599	-0.411604	-0.651277	-0.132039	-0.9391	-0.746848	0.362138	0.86296	2.77508
PTGIS	-1.11524	-0.426079	-0.810383	-0.730031	-0.602259	-1.16146	0.0137161	0.515122	2.09234
DCP2	-0.756956	-0.749187	-1.42816	-0.750055	-1.60013	-0.0932692	0.270126	0.67965	-2.71378
SOX30	-0.90543	-0.055992	-2.81134	-0.642064	-1.87446	-0.199524	0.516862	0.935289	-5.46351
NOVA2	-0.25949	-1.59344	-1.44586	-2.30159	-0.1519	-0.3081	0.860681	-0.01138	-2.77536
DCD	-0.690821	-0.271759	-0.654097	-1.00051	-0.518616	-0.771195	1.46696	0.417778	0.34516
MIR4636	-0.188689	-0.110109	-0.135404	-0.452959	-0.649834	-0.57208	0.128682	0.241627	-0.330292
ZNF622	-0.723943	-0.416889	-0.690218	-0.557432	-1.0262	-0.852725	1.16304	0.902021	-0.36701
KRTAP10-3	-0.428087	-0.812954	-0.371225	-1.2603	-0.618645	-2.23613	0.599855	0.176375	3.8049
MIR218-1	-0.382116	-0.816004	-0.064416	-0.924693	-0.35241	-1.98708	0.539832	0.375567	5.7438
ZC2HC1A	-0.346294	-0.570799	-1.12394	-0.622786	-2.26007	-0.283095	1.24359	0.871785	-1.64591
PRR13	-0.50261	-0.64695	-0.778101	-1.14828	-0.463188	-1.10532	0.512804	0.376586	4.05637
HSPB7	-0.395561	-0.502393	-1.10149	-0.652799	-1.19906	-0.474278	0.641427	0.588373	1.64914
SHF	-0.424393	-0.560757	-1.84199	-0.475734	-0.917647	-0.162312	1.05446	0.237239	-0.322906
ADGRF5	-1.07898	-1.22491	-2.21736	-0.277855	-0.237072	-0.120262	0.0355525	0.052945	-4.1651
ENPP7	-0.626216	-0.0759745	-0.62195	-0.35854	-1.72897	-0.486315	0.385749	0.820088	0.609309
RFK	-0.907876	-0.94725	-0.709797	-0.341848	-0.281576	-0.542239	0.853543	0.114969	0.636593
PDE8B	-0.449336	-0.126948	-1.53641	-1.2064	-1.45523	-0.142681	1.85597	0.900896	-1.02751
HLA-DQB1	-0.514447	-0.529159	-0.258099	-0.780283	-1.10393	-0.933778	1.18226	0.987533	1.1334
RASA4B	-0.435334	-0.346452	-0.210738	-0.763974	-0.713433	-1.04525	0.774986	0.354035	1.41572
ALPP	-0.633223	-0.48394	-0.840775	-0.663375	-0.63941	-0.366437	0.648644	0.596179	1.08315
EP300	-1.86033	-0.630577	-2.58137	-0.51782	-1.09463	-0.237076	1.11093	0.308577	0.600728
ICAM5	-0.848563	-0.8233	-1.56308	-0.397305	-0.523647	-0.543364	0.639595	0.306419	-3.18307
FAM162B	-0.767114	-0.522165	-0.278852	-0.441406	-0.519271	-1.11244	0.261903	0.253562	1.26177
METTL6	-0.170743	-0.717612	-2.86988	-1.80462	-0.468475	-0.0292813	1.27161	0.525136	-1.85933
RETREG1	-0.426074	-1.31207	-0.178852	-0.585909	-0.167255	-1.86388	0.602323	0.0942313	2.09451
VSX2	-1.11034	-1.70608	-1.99064	-0.291651	-0.11822	-0.144794	0.0239175	-0.0295593	-3.39079
RAB35	-1.65117	-0.39545	-1.08074	-0.747403	-0.542897	-0.230758	1.39007	0.3207	0.566319
MIEF1	-2.64764	-0.620662	-1.22275	-0.324002	-0.952264	-1.07686	0.639022	0.275718	3.96622
SPATA13	-0.810578	-0.272928	-0.393631	-0.648553	-1.16031	-0.758009	0.735751	1.03136	2.82209
CPNE9	-0.47508	-0.480785	-1.17534	-0.389507	-1.01413	-0.529674	0.789495	0.273826	-0.274475
BPIFA2	-0.209994	-0.54492	-1.8306	-1.8217	-0.437874	-2.17211	0.965319	0.243932	3.94855
TMED1	-0.881175	-1.88011	-0.432631	-1.21785	-0.137367	-0.50805	1.27663	-0.0507238	0.391168
ABRACL	-0.68207	-0.463881	-0.971747	-1.35151	-0.362337	-0.587461	0.33447	0.442105	-1.14571
EFTUD2	-0.711054	-0.188991	-0.852932	-0.642383	-0.954261	-0.932704	0.713623	0.873438	-0.809995
NAA20	-0.118269	-0.287157	-2.15977	-1.25471	-0.730979	-0.131222	1.24334	0.716776	-4.60472
TLK2	-0.449297	-0.430281	-1.17588	-0.625191	-1.47859	-0.219123	0.692483	0.824545	-1.82323
ELK3	-0.672999	-0.26173	-0.475551	-0.359766	-0.520184	-0.528947	0.342608	0.56254	0.501824
ANGPTL4	-0.642015	-0.992032	-0.989982	-1.93604	-0.532322	-0.696486	1.76154	0.10446	1.76179
MIR5093	-2.06207	-1.49863	-0.718768	-0.00377627	-0.0139954	-0.0920925	-6.94697	-0.776833	-6.17102
SLC25A27	-0.147978	-0.832807	-0.132874	-1.52636	-0.679584	-2.01352	1.3769	0.144805	3.72604
C1QL4	-1.00312	-0.496013	-0.503456	-0.794786	-0.74143	-0.798416	1.44041	0.266555	0.44804
KRT26	-0.0274279	-1.0805	-0.774507	-2.81894	-0.370698	-0.61721	3.01031	0.448971	0.338334
PVR	-0.971845	-0.534476	-0.801728	-0.200487	-0.50167	-0.408316	0.594994	0.451955	0.948171
C10orf105	-0.562612	-0.764794	-0.683239	-0.469709	-0.972075	-0.38153	0.45404	0.164785	0.895827
XRCC5	-0.622808	-0.471555	-1.06365	-1.2942	-1.40072	-0.774106	1.88987	1.22238	-1.43963
PEX19	-0.190197	-1.0451	-0.424004	-0.914134	-0.820093	-1.40518	1.01752	0.0919054	0.794566
EHHADH	-0.330037	-0.964761	-1.39479	-0.649059	-0.528664	-0.796939	0.73975	0.11083	2.99339
SSX4	-0.630666	-0.904184	-0.534143	-0.792032	-0.430068	-0.772616	0.381467	0.125506	0.80779
CAMKK1	-0.413946	-1.48527	-0.198566	-1.25268	-0.463025	-0.875337	1.89312	0.517079	2.92569
ZNF438	-0.180885	-0.0815459	-1.86708	-1.0401	-1.34081	-0.238098	1.04214	0.752577	-1.16854
CGB2	-0.743168	-1.8796	-0.0547368	-1.10966	-0.503373	-2.076	0.281267	-0.0554646	6.01898
ALDH18A1	-0.132463	-0.541645	-0.136427	-0.857416	-0.728798	-1.29267	1.49965	0.33165	2.1334
HIF1AN	-0.229468	-0.258887	-1.76825	-1.02934	-1.37539	-0.203734	1.1984	0.430211	0.411149
SUGP1	-0.274729	-1.81379	-0.652665	-2.45837	-0.348416	-0.416485	1.81363	0.431107	0.887645
MC1R	-0.63382	-1.46453	-0.306947	-0.321403	-1.3882	-1.61397	0.686977	0.641611	2.38359
MC3R	-0.359786	-0.204564	-0.34034	-0.678907	-1.31083	-1.92753	1.01969	0.564322	0.743441
PROM1	-0.90136	-0.712	-0.526767	-0.561481	-0.629622	-0.401224	0.159671	0.181561	0.0905757
KXD1	-0.389313	-0.664654	-0.499622	-0.737729	-0.66695	-0.705046	0.714389	0.360497	1.01108
CDK1	-0.587966	-1.73867	-0.374927	-1.65425	-0.224459	-0.924344	2.2426	-0.0341567	1.40073
MYOM3	-2.4223	-0.310616	-0.538407	-0.328202	-1.52075	-0.553304	0.829795	0.74848	1.76582
EXOSC4	-1.14836	-3.259	-1.23029	-0.47114	-0.122865	-0.808737	1.04792	0.0429746	-2.01452
OR5A2	-0.479013	-2.01659	-0.229935	-0.863187	-0.730705	-1.78474	0.538533	-0.0762694	4.47801
MPEG1	-0.569693	-0.339713	-1.69577	-0.819685	-0.507222	-0.18723	1.36047	0.359235	-0.983026
PRMT9	-2.05853	-1.42879	-1.60564	-0.513296	-0.437945	-0.19613	0.540867	0.227632	-3.29606
NHEJ1	-1.72724	-0.462231	-1.16382	-0.325257	-1.06818	-0.369998	0.256337	0.283222	-1.78304
PAK1IP1	-0.126677	-1.11581	-0.21377	-2.11954	-0.271875	-1.28225	2.57715	0.288567	1.39703
DPP9	-1.21272	-0.68602	-0.438183	-0.511503	-0.570416	-0.510443	1.10179	0.58919	0.37154
EFNB1	-0.554238	-0.706828	-0.402274	-1.54955	-1.08471	-0.565981	2.15576	0.973914	1.42329
CKAP4	-0.877865	-0.46448	-0.470645	-2.47133	-0.974516	-0.992371	1.70224	0.282113	1.19182
TUBD1	-1.13459	-0.827338	-0.875163	-0.450793	-0.608465	-0.593485	0.603373	0.625833	-0.869272
POFUT1	-0.0819068	-0.829684	-3.15708	-2.06627	-0.53883	-0.0100652	1.683	0.575942	-3.89525
MKNK1	-0.622924	-1.11346	-0.254602	-0.568794	-1.00901	-0.757488	0.389047	0.911959	1.20026
PUS7	-1.34346	-1.07593	-0.600751	-0.528277	-0.21494	-0.813555	-0.0176688	0.313326	3.07555
RHNO1	-0.894183	-0.829617	-0.68478	-0.456733	-1.64305	-0.444406	0.465378	1.41875	0.65241
RNF126	-1.65219	-0.918642	-0.708872	-1.27281	-0.317354	-0.62409	1.69325	0.135699	1.31727
ZMYM1	-0.393825	-0.228239	-1.27475	-0.950466	-0.801007	-0.751092	0.668123	0.462845	2.79133
MAD1L1	-0.286834	-0.472083	-0.875688	-1.85689	-1.30252	-0.383511	0.808762	0.317237	0.0661439
SERINC3	-0.177703	-0.921628	-0.149256	-0.913339	-0.475231	-1.58593	1.57205	0.529781	5.10732
APBB1IP	-0.318276	-0.887883	-0.23861	-0.72507	-0.534377	-0.969334	1.36561	0.140211	1.69323
ZNF527	-0.553893	-1.42792	-1.42047	-0.893326	-0.173173	-0.656087	1.2285	0.157077	0.224469
SCARB1	-1.23695	-0.821963	-0.516178	-0.978457	-0.423701	-0.894245	1.64233	0.147904	1.65171
DUPD1	-0.608664	-1.2973	-0.343713	-1.91092	-0.284779	-1.2855	2.42969	0.108312	0.89382
TACO1	-0.103536	-0.491573	-0.89076	-1.93267	-0.662821	-0.564484	1.44893	0.597214	0.646885
NKX6-2	-0.944275	-0.27525	-0.347382	-0.428737	-1.03381	-0.839728	0.427238	0.470531	0.71716
FBXO2	-0.705284	-0.556186	-0.675259	-0.827548	-0.634672	-2.87716	0.313446	0.304255	2.46671
DDX60L	-0.347932	-0.484655	-0.164589	-0.627304	-1.24203	-0.826365	0.854064	0.272039	1.75818
PIGB	-0.546241	-1.77787	-0.581883	-1.05784	-1.02374	-0.737598	0.55707	0.248903	1.29591
E2F3	-1.73113	-0.566193	-0.367618	-0.318334	-0.403048	-0.549386	0.813101	0.234775	0.838151
RARB	-0.25629	-1.09428	-0.489912	-1.36383	-0.977257	-0.52053	0.867154	0.0806643	1.65995
APLP1	-0.385383	-1.81194	-0.542778	-0.667829	-0.285658	-0.564519	0.655055	0.313013	1.44388
NCAPD2	-0.471487	-1.14014	-1.13369	-3.39222	-0.886114	-0.381048	1.70603	0.826393	-1.68065
RARG	-0.680313	-0.136631	-0.827428	-0.534718	-1.27982	-0.354756	0.584504	0.962561	1.15927
NDUFA8	-1.02249	-0.291353	-0.261237	-0.231346	-0.883318	-0.580455	0.198485	0.554586	2.07577
BCL2L15	-0.668255	-0.835107	-0.74129	-0.468071	-0.496101	-0.911329	0.542162	0.267919	1.25622
SLC7A5	-0.41146	-0.993674	-1.3359	-1.11035	-0.10757	-0.438493	1.76376	0.123861	-2.40124
SOCS3	-1.91893	-0.975687	-0.218221	-0.0500771	-0.559841	-1.24116	-0.170381	0.108455	1.36915
ZCCHC24	-1.28668	-1.16479	-1.19848	-0.364969	-0.682446	-1.08471	0.88822	0.678424	3.98564
AFG3L2	-0.945047	-0.443476	-0.128882	-1.59914	-0.891851	-1.74525	2.19268	0.525849	3.87951
ARID4A	-0.75594	-0.670869	-0.853153	-0.600078	-0.757437	-0.29384	0.899734	0.735695	0.0359678
PLPP5	-0.827338	-1.12235	-0.363882	-0.24263	-0.989988	-2.26507	0.351054	0.794645	4.63942
CACNG8	-0.203256	-0.757323	-0.717889	-1.06425	-0.938916	-0.341202	0.982843	0.862789	0.255686
ZMPSTE24	-0.978098	-1.15869	-0.0647825	-0.776188	-0.12065	-2.55498	0.104469	0.12271	6.79035
SUPT7L	-0.842165	-0.412173	-0.886025	-0.895362	-2.48424	-0.896843	1.55451	0.949997	3.4143
NTPCR	-0.453169	-0.317198	-0.86384	-0.479428	-1.15361	-0.430233	1.05961	0.548786	1.0531
RANBP17	-0.201005	-0.179108	-1.14444	-1.06049	-1.10117	-0.368248	1.41399	0.984874	0.424124
MIF4GD	-0.545246	-0.331176	-0.436912	-1.41373	-0.749072	-0.664048	1.76036	0.365477	2.16309
AARD	-0.934636	-0.702224	-0.0514289	-0.754218	-1.86443	-2.35822	0.650402	0.1846	4.11823
SMTNL1	-0.628206	-0.801413	-0.272683	-1.2134	-0.708284	-1.53848	0.38397	0.153931	1.05783
MIR4257	-0.18173	-0.361951	-0.235979	-0.466045	-0.247605	-0.37756	0.154385	-0.0449924	-1.8378
TSPAN14	-0.96487	-1.18626	-0.216332	-0.880748	-0.920453	-0.840522	0.113956	0.849623	2.42351
MOB3C	-0.190823	-0.14112	-0.262434	-0.822481	-1.47885	-1.59623	1.26676	0.681709	2.39795
OR2T4	-0.563178	-0.142897	-0.0269523	-0.516449	-0.577405	-2.79333	-0.170054	0.363581	3.20108
STX5	-1.4723	-0.186289	-0.382661	-0.321833	-0.998037	-0.45352	0.819279	0.631213	0.595289
FAM50B	-0.132796	-1.55605	-0.350897	-0.928664	-1.17555	-0.47483	1.38054	1.04387	1.65167
GRHPR	-0.568444	-0.00861331	-0.497606	-1.4558	-2.62654	-0.56972	1.74777	1.476	2.0288
OR8K3	-0.165542	-0.432351	-0.063205	-0.73929	-0.508799	-1.33866	0.617171	0.0835832	1.81175
DNAJB9	-0.389399	-0.368037	-0.883385	-0.943554	-1.40016	-0.336333	1.34501	1.22223	1.08045
DRD1	-0.584017	-1.82904	-0.548666	-0.257753	-0.222347	-0.871958	0.592505	-0.0476942	0.0166884
CNKSR1	-1.79147	-2.25854	-0.74124	-1.348	-0.131501	-0.429449	1.98233	0.227609	0.0916763
MIR3660	-0.0740033	-0.215799	-0.0110415	-0.80498	-0.407164	-1.60008	0.676668	0.0840993	3.50939
EDDM3A	-0.237021	-0.550731	-0.447359	-1.03795	-0.866422	-2.54222	1.14177	0.813918	5.29997
NT5C3A	-0.946853	-0.726247	-1.46119	-0.629764	-0.741047	-0.856102	0.126738	0.385376	2.95421
AKAP5	-1.75637	-0.857375	-0.456573	-0.542845	-0.135875	-0.937451	0.54738	0.181565	3.55624
SPRY1	-1.89433	-0.480804	-0.83413	-0.538414	-0.568511	-0.539014	0.741517	0.59759	1.90539
MRPS31	-0.357167	-0.427989	-0.931317	-0.882352	-0.584097	-0.755384	1.38131	0.54223	0.905379
IL34	-0.512911	-0.32508	-1.57739	-0.963453	-1.01231	-0.36973	0.50068	0.37049	0.514146
FCRL1	-0.177017	-0.39531	-1.56684	-0.840787	-1.80569	-0.595911	1.22784	0.320741	0.662103
SLC16A11	-0.270793	-0.117051	-1.39222	-0.824459	-1.48415	-0.329712	1.4747	0.976008	-2.59589
OR8K5	-0.279919	-0.382416	-0.327949	-0.652062	-0.340132	-0.967501	0.31885	0.113047	-0.717513
USP17L19	-0.262924	-0.852373	-0.159873	-0.70648	-0.398649	-1.28332	0.586906	0.250331	1.08906
SUOX	-0.763877	-0.16445	-0.167028	-0.443463	-1.32815	-1.72302	0.510036	0.844761	1.74016
MTA3	-0.962256	-0.69448	-0.718963	-0.156652	-0.567393	-0.251548	0.115795	0.187027	0.0792934
ZNF469	-3.11677	-1.70112	-1.25456	-0.121494	-2.43975	-0.777654	-1.54028	1.80067	-2.10677
RAVER1	-0.759005	-1.83576	-0.968245	-0.355687	-0.429478	-0.203857	0.289522	-0.0487143	-0.983362
CAPN7	-0.759598	-0.997299	-0.371929	-0.983111	-0.555666	-0.607561	0.268094	0.103377	0.775261
DOCK1	-0.690986	-1.96329	-0.0475754	-0.89537	-0.108941	-3.61498	0.32669	-0.0683238	3.69719
HOXD1	-1.68581	-0.811105	-0.447173	-0.204725	-0.417914	-0.831201	0.512586	0.151206	0.70329
OXSM	-0.29462	-1.49274	-0.320998	-1.96502	-0.90366	-2.31581	0.913203	0.839134	0.824686
CD4	-0.850989	-0.382825	-0.818055	-0.359361	-1.17256	-0.430926	0.628747	0.328665	-0.711414
C2	-1.40075	-0.350032	-0.244838	-0.407492	-1.3032	-1.15992	0.950878	0.490277	1.2995
IL1A	-0.558186	-0.294584	-0.449088	-0.892255	-0.828947	-0.811308	1.55219	0.395878	0.519992
RERGL	-0.201474	-0.243549	-0.335786	-2.68062	-1.05417	-0.799083	1.39067	0.951581	1.66507
CC2D2B	-0.0879263	-0.333718	-0.751034	-1.65242	-0.550118	-3.25829	1.41371	0.52823	4.47014
HMMR	-1.81152	-0.665454	-0.616509	-0.355683	-0.234908	-1.04593	0.87456	0.197003	-0.167447
IKBKB	-0.747403	-0.501869	-0.714476	-0.263118	-1.1212	-0.452798	0.532509	1.00216	-0.224669
NDUFAB1	-0.759155	-0.207772	-0.313097	-1.79046	-0.937039	-1.02111	2.34062	0.705052	1.70592
RHCE	-0.406321	-0.980695	-0.458613	-0.774126	-0.287275	-1.77085	0.626671	0.107268	1.193
RHD	-1.05417	-0.655907	-0.459236	-0.332235	-0.489187	-0.668288	0.836964	0.424825	0.296414
NLGN4X	-0.258992	-0.632667	-0.616385	-0.65281	-0.399254	-1.58444	0.861987	0.251953	-0.167205
C6orf47	-0.579069	-1.52753	-0.32485	-0.949643	-0.397349	-0.71573	1.00632	0.468806	1.43621
ING3	-1.0155	-0.603061	-1.40529	-0.295795	-0.636494	-0.540107	0.777205	0.647066	0.926972
CABYR	-0.107423	-0.447438	-1.57277	-0.962396	-0.380152	-0.383588	1.29832	0.291451	-0.268252
HGF	-1.38858	-0.967851	-0.228816	-0.0880886	-0.365224	-0.993771	0.180213	0.110239	2.558
CYP46A1	-1.78344	-1.70286	-0.862754	-0.232375	-0.361754	-0.274824	-0.405741	-0.0289527	-0.835034
KRTAP21-2	-0.944304	-0.305256	-0.403991	-0.61654	-0.754646	-1.21004	0.409119	0.387046	0.491905
SEMA3E	-0.758514	-0.693695	-1.88323	-0.179135	-0.948019	-0.0671416	0.54834	0.31862	-2.29452
DNM1	-1.25679	-0.207801	-1.12089	-0.373816	-1.53069	-0.727802	0.721323	0.829141	2.70323
NSD3	-0.53818	-0.170881	-1.79706	-0.703034	-1.32074	-0.10765	1.34289	0.538901	-1.3162
CCNG2	-0.486277	-0.271853	-0.756524	-0.658533	-0.989532	-1.15026	0.680486	0.79777	4.17008
TAAR8	-0.875362	-0.107313	-0.685756	-0.885947	-1.27102	-0.426551	0.580123	0.738305	0.524807
DNAJC12	-0.156362	-0.747	-0.460272	-0.935087	-0.47881	-0.421449	1.11308	0.249025	0.293159
SREK1IP1	-0.163465	-1.02831	-0.298589	-1.52152	-1.37972	-1.25869	1.41246	0.633536	4.44716
RNF5	-0.772241	-0.562718	-1.66718	-1.77323	-0.332123	-0.160833	1.7017	0.236284	-3.50352
ELP2	-0.808485	-0.461856	-0.248369	-0.173933	-1.07922	-1.0697	0.427259	0.283417	1.48886
TOPORS	-1.23294	-0.756638	-1.45646	-0.432856	-0.367836	-0.540907	0.789796	0.446705	0.539246
DLX1	-0.212947	-0.485296	-1.72296	-0.896643	-1.46764	-0.344258	0.957781	0.271815	-3.66215
ZFPM1	-1.79832	-0.474109	-1.20815	-0.0937342	-1.07672	-0.473298	-0.415096	0.277363	-0.373925
SYK	-0.742676	-0.420723	-0.626421	-1.07569	-1.06296	-0.396283	0.281572	0.306228	-0.0694286
TMEM120B	-0.920603	-0.717536	-0.419547	-0.54507	-0.704414	-1.16751	0.145362	0.179792	4.02712
SLC39A1	-0.39378	-0.244344	-0.358385	-0.693172	-1.43899	-2.20758	0.774309	0.84487	3.90061
HS6ST1	-0.245386	-0.98843	-0.693216	-0.905316	-0.223528	-0.754549	0.887818	0.105346	-0.119299
ZNF792	-0.629025	-0.96567	-0.49862	-0.535658	-0.247212	-1.02416	1.13435	0.110638	0.161346
CCDC82	-0.324158	-0.472719	-0.510097	-1.46508	-2.73302	-0.795291	1.32717	0.278113	2.98325
MEST	-0.5862	-0.765629	-0.732663	-0.43291	-0.704911	-0.32457	0.606798	0.693853	-0.482259
SDCCAG8	-0.11405	-0.44911	-0.914545	-0.932256	-0.50721	-0.282982	1.35195	0.447474	0.722068
USH1G	-1.92069	-2.18971	-1.33331	-0.559474	-0.146047	-0.810631	0.885322	-0.100336	-2.39168
EXD1	-1.14964	-0.496333	-0.35124	-1.1352	-1.89491	-1.94074	0.687133	0.839387	0.69989
SP9	-1.15154	-0.289467	-0.235247	-0.634619	-0.918531	-1.37967	1.25708	0.400523	1.90882
SLC25A51	-0.244823	-1.32931	-0.21035	-0.669731	-0.422862	-1.78632	1.05059	0.489136	1.56615
KRTAP19-5	-0.920629	-0.0528498	-0.580178	-0.724191	-2.02909	-1.61297	0.216188	1.87397	5.25948
RPP40	-1.04302	-0.226741	-1.19575	-0.371711	-1.13493	-0.657599	0.0589937	0.719163	-1.89128
RPA3	-0.713954	-0.785868	-0.70402	-1.16785	-0.701566	-1.02002	0.634281	0.158095	0.837612
ACSS1	-2.12726	-1.15173	-0.214868	-0.0962409	-0.235904	-0.60705	-0.505296	0.138195	1.69902
MFAP2	-0.585097	-0.636552	-1.74987	-0.6219	-0.982928	-1.02294	0.805581	0.291948	3.12768
REP15	-0.575961	-0.267911	-0.612867	-0.640969	-0.722509	-0.970624	0.92388	0.655198	3.66174
CASP9	-0.374145	-0.880275	-0.937183	-0.735715	-0.526644	-1.19135	0.670959	0.248145	-1.04176
ZNF23	-0.764591	-0.145227	-1.49045	-0.629254	-1.36408	-0.490885	0.926097	0.603701	1.71912
TLR8	-0.184762	-0.460282	-1.08634	-0.900941	-0.936083	-1.2462	1.03111	0.646145	1.65172
OR2V2	-0.688763	-0.385159	-0.283402	-0.407076	-0.656858	-1.2844	-0.00692895	0.205311	0.250425
SCGB2A1	-0.310477	-1.54479	-0.881879	-1.02691	-0.234378	-0.808401	1.41942	0.33058	1.22296
FBXO47	-2.25929	-0.826321	-1.37459	-0.100165	-1.30377	-0.659606	0.0177273	0.146682	-0.377369
TMEM99	-0.73858	-0.369171	-0.397575	-0.925339	-1.08293	-1.79901	0.285089	0.425327	0.517007
CRNKL1	-1.01723	-0.795424	-0.515846	-0.752767	-0.631407	-0.526762	0.0764828	0.155539	0.774222
RBBP9	-1.17384	-0.679474	-0.707096	-0.491655	-0.264247	-0.427653	-0.0230726	0.229229	0.133803
CLRN1	-1.13798	-0.820933	-0.118367	-0.451335	-0.720183	-1.40042	-0.000265882	0.707169	2.25007
PLK4	-0.826142	-0.270518	-1.03382	-0.918529	-0.854243	-0.397183	0.878523	0.418978	-1.33942
ALOX15B	-0.374372	-0.914044	-1.20354	-2.19362	-0.211945	-0.310571	1.03964	0.201334	-1.60969
FZR1	-3.08471	-1.68931	-1.0608	-0.176938	-0.196463	-0.608262	-1.4966	0.295901	-1.42962
TAOK3	-1.55177	-0.760193	-0.928146	-0.170095	-0.329531	-1.10797	-0.260897	0.166106	2.07933
IPO4	-2.09581	-1.87076	-0.158817	-0.154585	-0.279535	-1.27786	0.321693	-0.0456014	1.80512
GLT1D1	-0.333946	-0.556685	-0.153035	-0.952841	-0.940665	-1.90563	0.733259	0.551642	4.56585
NUF2	-0.486957	-0.791055	-0.904404	-0.473921	-0.240483	-0.582651	0.53072	0.336421	0.831956
TGIF2	-1.06974	-0.779488	-1.09675	-0.408177	-0.670873	-0.143208	0.042317	0.159995	-1.55093
CANT1	-1.3843	-0.163318	-0.623162	-0.172472	-0.923776	-1.92622	0.533344	0.685099	5.81775
DCX	-0.291838	-1.54394	-0.0792129	-1.24045	-0.211975	-3.08251	0.801233	0.0381809	2.91411
ZNF2	-0.495125	-0.558767	-0.928413	-0.833432	-0.734002	-0.43034	0.684339	0.238076	0.837286
FAM219A	-0.0908173	-0.991446	-0.673044	-2.24901	-0.333874	-0.285373	1.36486	0.13287	0.505893
CCT8	-2.08078	-1.28884	-0.72717	-0.0810337	-2.30289	-0.646978	0.260289	2.38328	0.687892
ELP1	-1.59663	-2.74136	-1.04808	-0.702246	-0.609823	-0.199217	1.34152	0.474797	-1.18656
NAIF1	-1.475	-0.246859	-0.359141	-0.180575	-1.72936	-0.914028	0.0295564	0.717681	0.662902
RPS4X	-0.889906	-2.05136	-0.586531	-0.41722	-0.126007	-0.545427	0.967348	0.0412471	0.0469788
HDDC3	-1.56349	-0.313979	-1.76511	-0.489821	-0.686124	-0.370312	0.533748	0.519211	1.23097
RPS4Y1	-0.566253	-0.279694	-0.364523	-0.509321	-2.6388	-0.897941	0.445143	0.410275	1.06666
OSBPL11	-0.881214	-0.813473	-0.721898	-0.35973	-0.244989	-1.19931	0.880426	0.340071	2.21395
HTRA4	-1.81603	-0.314318	-0.32961	-0.17565	-1.4274	-0.603182	-0.331455	0.980277	1.30785
GNB1L	-0.171679	-0.145076	-0.568548	-2.32283	-2.15849	-0.35601	1.78177	0.580736	0.352996
TEX264	-2.26533	-0.022692	-0.622316	-0.61694	-2.31942	-0.532877	1.23652	1.13465	1.87802
BAAT	-0.369963	-1.52448	-0.382684	-1.73465	-0.40896	-1.98251	2.30065	0.386564	4.82735
PLAAT2	-0.408482	-1.24278	-0.373401	-0.63397	-0.784077	-0.741193	0.739944	0.213286	0.849932
ABCA5	-0.910086	-1.03454	-0.549622	-0.708294	-0.127626	-0.274955	1.34827	0.223547	0.393873
SPEM1	-0.196316	-0.146068	-0.30582	-1.32076	-0.964071	-1.73158	1.59881	0.746706	2.77855
ASB12	-0.598123	-0.649688	-0.925093	-0.817999	-0.844218	-1.09231	0.525902	0.798525	-1.00731
FAM114A1	-0.375349	-1.12655	-0.799156	-1.32412	-0.274024	-0.580386	0.701414	0.173923	2.07506
ZDHHC7	-1.04497	-0.431601	-0.756626	-0.823641	-1.16191	-0.210043	1.47427	1.03261	-0.545589
MRPL57	-1.00255	-0.965154	-0.258087	-0.131527	-1.62532	-0.888742	0.365811	1.40309	1.50115
DGKG	-1.94398	-0.763933	-0.623471	-0.354095	-0.308591	-0.524304	0.872032	0.165043	0.227936
DCP1A	-0.433399	-0.779254	-0.0318586	-1.37982	-0.794617	-3.86601	0.593217	0.160095	4.2817
LMNTD1	-0.378634	-0.713549	-1.63134	-0.719307	-1.28289	-1.2359	0.664849	0.515769	4.37939
SYNGR2	-0.471184	-0.398414	-1.37647	-0.720066	-1.16844	-0.712881	0.548281	0.319031	-0.446737
KRTAP19-1	-0.426146	-0.377081	-1.5536	-1.4575	-0.964863	-0.749918	1.32015	0.332207	0.228353
ABCB10	-0.16072	-0.920071	-0.95039	-1.44939	-1.48389	-0.257286	2.06951	1.28867	-0.110571
SMYD1	-0.609064	-0.594175	-1.24373	-0.510493	-0.48024	-0.177166	0.401904	0.430678	0.241609
DNAH12	-0.875016	-0.550377	-1.6303	-0.868699	-0.840734	-0.342763	0.908515	0.241738	1.10703
MKRN1	-0.220876	-0.172652	-1.18254	-1.4086	-1.00078	-0.13419	0.939053	0.907474	-0.195386
REEP6	-0.411793	-0.82992	-0.140026	-1.36318	-1.7297	-1.73104	0.728134	1.505	1.99115
PARP14	-1.43995	-2.39145	-0.301477	-0.433782	-0.511447	-1.31668	0.661967	0.556169	4.61585
KHDRBS3	-0.28984	-0.485415	-0.705959	-0.912787	-0.935263	-1.43684	0.803837	0.860644	4.87641
DEPDC1B	-0.634131	-1.21287	-1.39436	-0.339266	-0.153035	-0.181186	0.409761	0.0552054	0.269002
TDG	-0.190238	-0.955386	-0.538769	-1.34551	-0.257197	-1.48597	1.97977	0.351405	4.97136
UQCRQ	-1.65322	-1.15985	-0.588814	-0.217058	-0.67203	-1.24832	-0.105818	0.522528	4.4143
ANO10	-0.233419	-1.54459	-0.0227252	-0.796783	-0.366002	-1.93569	1.30383	0.445322	5.75859
PRKAG2	-0.264363	-0.418507	-0.821024	-1.08021	-0.78194	-0.780849	1.34597	0.566174	0.886641
COPG2	-0.304907	-0.725331	-0.181619	-1.48969	-1.14034	-1.38048	0.779654	0.177348	1.61608
SH3GLB2	-0.289994	-0.578999	-1.70951	-0.994169	-0.844751	-0.304453	0.867846	0.662372	-3.6246
IDI1	-1.25057	-0.383826	-0.162655	-0.285893	-0.793197	-1.78392	0.296848	0.327984	1.77256
SMC4	-0.341114	-0.481881	-0.602905	-1.89979	-0.839527	-0.291778	2.42379	0.69112	-0.130247
TMEM132A	-1.92068	-0.0582093	-0.996555	-0.21768	-2.24828	-0.8301	-0.490896	1.03195	3.15198
MARCHF9	-0.83653	-0.600504	-0.3166	-0.408165	-0.412256	-0.941122	0.488897	0.471094	0.843194
SERGEF	-0.762572	-1.0101	-3.42547	-0.380715	-0.217552	-2.15131	0.636186	0.100393	1.65302
VDAC2	-0.401131	-0.797205	-2.28835	-1.29612	-0.306785	-0.0650282	0.633393	0.155032	-3.95715
SEC31B	-0.704911	-1.11601	-1.14863	-2.02687	-0.261734	-0.299205	1.77782	0.336661	0.653069
SPINK7	-0.0891004	-0.208198	-0.209421	-1.90589	-1.56117	-1.39626	1.43638	0.485936	3.43197
SRGAP3	-0.573374	-0.317112	-0.60538	-0.632048	-1.26901	-0.691207	1.05575	0.376802	2.53016
ANAPC7	-0.162203	-1.58751	-0.234878	-2.05664	-0.698043	-1.0437	1.09426	0.688905	1.49289
MAGEC2	-0.733327	-0.584551	-0.933914	-1.41903	-0.299552	-0.902928	1.19688	0.350231	1.0918
MKLN1	-0.990276	-0.227514	-0.836681	-0.237679	-1.15803	-0.506582	0.446186	0.463777	1.77764
KRT8	-0.972039	-0.476676	-0.441728	-0.399674	-0.5799	-0.590589	0.108863	0.605448	1.22116
OLFM2	-1.84486	-0.748916	-0.47839	-0.316156	-0.455362	-1.10727	0.195145	0.169893	4.06446
CYP2F1	-0.851817	-1.03952	-0.249637	-1.4747	-0.391373	-0.926193	1.15758	0.0930598	2.30313
IRF8	-0.527735	-0.413968	-1.22803	-0.739372	-1.71549	-0.305873	1.38251	0.467681	-2.00607
CYP2C18	-0.291201	-0.381686	-1.23998	-2.85577	-0.516785	-0.129948	3.1292	0.329336	-0.0854342
CACNG5	-0.479444	-0.423033	-1.37933	-1.12004	-1.22416	-0.837094	1.77271	0.675253	3.18249
DHX40	-0.375226	-0.226321	-0.46887	-2.86781	-1.21563	-0.70319	1.66256	0.496547	0.263388
ICAM4	-0.835036	-0.424343	-1.75411	-0.58499	-1.42347	-0.0792371	0.911838	0.463926	-3.28332
KEL	-0.158547	-0.617791	-1.08772	-0.892658	-0.672261	-0.19089	1.3586	0.670839	0.33575
SLITRK1	-0.862373	-0.586634	-2.05622	-0.231585	-0.409968	-0.285292	0.187876	0.254214	-4.41925
ACADSB	-1.19765	-0.301345	-1.35273	-0.126773	-0.723215	-0.223457	-0.0387308	0.39011	-2.45949
ACO1	-0.62195	-0.492351	-0.459322	-0.81724	-0.594587	-0.76433	0.611964	0.367841	0.29606
ACTC1	-0.704134	-1.44464	-0.854658	-0.559972	-0.27102	-0.7704	1.16637	0.0128942	-0.813415
ADA	-0.0360098	-0.214376	-0.87589	-2.15204	-1.73465	-0.637716	1.75357	1.51101	-0.402268
ALDOB	-0.91045	-0.605985	-0.524605	-0.32547	-1.09074	-0.858855	0.825748	0.396927	1.55987
ALOX15	-0.671299	-1.09543	-0.699687	-0.306728	-0.441998	-0.772328	0.500759	0.503788	2.83267
ALPI	-1.34397	-0.624029	-0.910198	-0.964622	-0.379469	-0.486461	1.07714	0.455496	-0.963616
AMPD3	-0.909612	-0.965487	-1.28971	-0.423858	-0.248423	-0.268347	0.817506	0.155889	-0.394028
ANXA5	-1.40433	-0.914667	-0.502035	-0.111202	-0.514546	-0.844975	-0.16777	0.123046	0.316199
ARF5	-2.2621	-0.293287	-1.7133	-0.666518	-1.06898	-0.713229	1.2973	0.617589	-3.63668
ARG1	-0.340215	-0.353706	-0.165579	-1.27599	-0.797878	-2.15225	0.763563	0.348337	1.99876
ARSA	-1.34575	-1.51483	-0.671443	-0.0760584	-0.139082	-0.233784	0.0296509	0.0747304	-0.198645
ASGR1	-1.0176	-0.121543	-2.44549	-0.326652	-1.66342	-0.27513	0.0763025	0.628234	0.791425
RERE	-0.509903	-1.45647	-0.846671	-0.841713	-0.909654	-0.661919	0.718301	0.53691	2.41246
ATP1A4	-1.06751	-0.458113	-1.57192	-0.0896914	-1.30538	-0.348319	0.293427	0.285756	1.1326
ADGRB1	-1.16446	-0.544052	-0.466357	-0.430585	-0.543992	-1.04709	-0.0172184	0.244213	0.271873
BCHE	-1.02992	-0.557526	-1.83836	-0.66634	-0.647174	-0.234874	1.29702	0.306768	-3.94662
BCR	-0.802311	-0.394085	-0.644446	-1.9351	-1.28502	-0.563322	1.87547	0.451693	2.00278
PRDM1	-0.53584	-0.343471	-1.6368	-2.4349	-0.742981	-0.244812	1.12697	0.725263	-3.34458
ZFP36L1	-0.249421	-0.909407	-0.228431	-0.984724	-0.169964	-1.82441	0.886453	0.269905	5.62334
BTF3	-0.568219	-0.462433	-0.354474	-0.9163	-1.1895	-0.81655	0.44297	0.283142	0.685235
FMNL1	-0.58734	-1.48875	-0.955064	-0.959299	-1.50484	-0.411074	0.8634	0.719899	0.241949
CA11	-0.953898	-1.44699	-0.804515	-0.250706	-0.281448	-0.474328	0.695498	0.274259	-0.676506
CAPN3	-0.186096	-0.513177	-1.36851	-1.51248	-1.05996	-0.240895	2.12181	0.257685	-0.873957
CBFB	-2.71924	-0.130505	-1.13632	-0.109235	-1.24	-0.223741	-0.655082	0.609752	0.361543
CD247	-1.94529	-0.226071	-0.653071	-0.262219	-0.731905	-0.890626	0.338748	0.515014	0.303984
CDK2	-0.406932	-0.878088	-0.978273	-1.30939	-0.309174	-0.637935	1.59888	0.393886	0.117761
CDKN2C	-0.921857	-1.35764	-1.39937	-1.97568	-0.270004	-0.104503	2.47653	0.027815	-1.46975
CENPB	-1.95833	-0.862567	-0.264251	-0.76169	-0.264908	-0.948288	1.40432	0.230328	1.77543
CEACAM7	-0.723295	-1.94422	-0.253042	-0.247306	-0.126353	-1.75451	0.399135	0.0833134	1.16052
CHGA	-1.64004	-1.06261	-0.157207	-0.29366	-0.42727	-1.45841	0.573673	0.456408	4.91546
CKMT1B	-1.74232	-0.416967	-0.92379	-1.2811	-0.745202	-0.354657	1.92301	0.431386	1.1588
CLPS	-0.324016	-0.639098	-0.482326	-0.910164	-1.28195	-0.275156	1.0052	1.12647	0.215492
CLTB	-1.4181	-0.45422	-0.797924	-2.17824	-1.22801	-0.574738	2.64798	0.969802	2.05021
CCR3	-1.1382	-1.31481	-0.909171	-0.158767	-0.436842	-0.241482	0.222074	0.267773	-0.961061
CCR4	-1.45453	-0.132757	-0.705413	-0.411186	-1.51019	-0.876776	0.554995	0.604865	-0.405651
CCR7	-0.164707	-0.601399	-2.30245	-1.02542	-0.69339	-0.436555	1.39513	0.220277	1.50492
CNN3	-0.193276	-0.298616	-2.3904	-0.895958	-0.72913	-0.231658	1.00971	0.392202	-1.26113
CPD	-0.546397	-0.266169	-1.68908	-0.632511	-1.56241	-0.76864	1.25464	0.423199	-3.56576
CPS1	-2.17383	-0.667347	-0.568098	-0.113311	-0.883529	-0.945586	0.373653	0.388565	1.3356
CRYBB2	-1.02107	-0.478513	-0.557181	-0.912481	-1.82882	-0.492488	1.57164	0.954791	0.359812
SLC25A10	-1.44622	-0.596885	-0.702183	-0.437828	-0.635351	-0.587617	0.494927	0.646142	2.10558
CSTB	-1.37987	-0.894807	-0.833861	-0.120115	-0.512675	-0.867265	-0.153652	0.127972	2.34049
CTSL	-1.2435	-0.695718	-1.31214	-0.340811	-0.922213	-0.322187	0.851648	0.466787	0.28218
CYP1A1	-1.15666	-1.03464	-2.25722	-1.18389	-0.321565	-0.0679104	1.83574	0.0943259	-3.3937
CYP3A4	-0.451306	-0.589478	-0.640523	-0.733251	-0.926913	-0.838763	0.572049	0.225301	0.345337
DAG1	-0.547767	-0.946329	-0.56441	-0.496549	-0.13435	-0.915519	0.46379	0.136185	0.00225006
DGKQ	-1.43334	-0.173024	-0.316966	-0.337204	-0.968797	-0.766517	-0.185958	0.53593	1.81848
DBT	-0.104806	-0.905987	-0.638985	-1.56343	-0.407164	-1.33298	1.32768	0.125029	1.88621
DMXL1	-0.775801	-0.390255	-0.357148	-1.94534	-0.984143	-0.645758	1.5221	0.600135	0.694336
DLX3	-0.757749	-0.179886	-1.09979	-0.28269	-0.981756	-1.41918	0.319185	0.549356	2.63733
DPP4	-1.26357	-0.786527	-1.23368	-0.816079	-0.613871	-0.216913	0.972581	0.404916	0.487624
DRD5	-0.276572	-0.481309	-0.364447	-0.805746	-0.395586	-0.943001	1.14399	0.273649	1.52496
SLC26A2	-0.453716	-0.223663	-1.7297	-0.62006	-1.18784	-0.198808	0.56897	0.46738	-1.13107
DUSP3	-0.533989	-0.722551	-1.03331	-0.566035	-0.531375	-0.167257	0.663898	0.571098	-0.827253
E4F1	-2.05899	-0.308591	-0.24282	-0.917314	-1.1563	-1.06333	1.57631	0.87531	2.45373
EML1	-0.612768	-0.665644	-0.268698	-0.613368	-0.888345	-1.11018	0.398783	0.196968	1.07745
EMX2	-0.685428	-0.603671	-0.697529	-0.287738	-1.72213	-0.963635	0.394608	0.690333	-0.38477
EPB41L2	-0.332357	-0.782726	-0.637321	-1.07572	-0.447301	-0.802154	1.33288	0.159011	-0.0130891
EPHA1	-0.227902	-0.826235	-1.82143	-1.34349	-1.02283	-0.120798	1.71228	0.922343	-3.90477
EPHA4	-0.555877	-0.610279	-1.17096	-0.620884	-0.696906	-0.155461	0.455982	0.260189	-1.80582
ETS2	-0.986967	-0.363121	-1.02328	-0.54452	-0.822099	-1.15173	1.14648	0.440611	2.48206
EXT2	-0.430102	-2.41092	-2.34187	-1.11353	-0.0397316	-1.25811	0.597569	0.0223501	1.71128
F5	-0.183874	-0.790475	-0.35775	-2.44015	-0.68849	-1.14776	1.03503	0.59813	1.32643
FCGR2B	-0.974751	-0.278105	-0.853094	-0.414337	-1.34778	-0.287679	0.962437	0.411621	0.652168
FGF11	-2.15494	-0.440778	-0.355816	-1.15904	-1.26459	-1.55253	1.81064	0.294886	1.53965
FLT1	-0.58563	-1.04732	-1.14006	-0.511377	-0.578077	-0.429651	0.424617	0.0914409	1.47605
FLT3	-1.63955	-0.224015	-0.577274	-0.153286	-1.51523	-0.314135	0.486135	0.945672	0.633231
GABRR2	-0.382381	-0.867459	-1.6833	-0.829357	-1.63607	-0.470201	0.659891	1.41458	-3.55037
GATA1	-2.05257	-0.716688	-0.46877	-0.784694	-1.62381	-0.699699	1.42845	0.697199	2.57504
GCDH	-0.921044	-0.417417	-1.88362	-0.319379	-0.574401	-0.110751	0.277911	0.308136	-3.58884
GDF9	-0.130833	-0.67772	-0.80725	-2.48014	-0.669199	-0.505091	1.44835	0.669516	-0.685
GGCX	-0.935193	-0.425594	-0.501027	-0.422981	-1.14902	-0.839928	0.161439	1.02133	3.19459
GHRH	-0.356859	-0.705639	-0.447925	-0.913954	-0.836502	-1.21304	0.877842	0.183402	0.340423
GLG1	-2.23687	-0.0517227	-0.975322	-0.299321	-2.7254	-0.582764	0.255279	0.870476	-1.15675
GNA11	-0.327137	-0.539813	-0.659701	-1.38439	-1.27658	-0.914347	0.743782	0.964087	-0.282761
GNAI2	-0.760892	-0.490699	-0.454361	-1.35106	-0.919234	-1.94838	1.07285	0.786095	2.05257
CXCR3	-0.210027	-0.197182	-0.998423	-1.84342	-1.84426	-0.569519	1.30473	0.875309	2.02805
GPR25	-1.82909	-0.160923	-0.363515	-0.196767	-1.33299	-0.963381	-0.43492	0.554467	1.7114
GYG1	-2.66881	-1.24052	-1.44197	-0.532817	-0.373236	-0.212759	1.13001	0.450973	-2.76017
GZMB	-0.206407	-0.591171	-2.30793	-0.988315	-1.25188	-0.129799	1.65323	1.09781	-0.0870829
H2AZ1	-1.19212	-0.579079	-0.889003	-0.134368	-0.722372	-0.586413	-0.0354514	0.356662	2.10185
NCKAP1L	-0.240311	-0.884335	-1.4775	-0.98668	-0.593001	-0.498698	1.12992	0.321583	0.652422
HIF1A	-0.688074	-0.278173	-0.199422	-0.585395	-0.501082	-1.4948	0.884784	0.446999	1.49303
HMGB3	-0.180226	-0.602527	-0.480959	-1.19656	-0.307959	-1.99419	1.04395	0.353527	4.74157
HNRNPA2B1	-1.60917	-0.456955	-1.48134	-0.189409	-0.740957	-0.186864	-0.297365	0.658555	-0.678522
HNRNPU	-0.525487	-0.585874	-0.751878	-1.23667	-1.39895	-1.66442	1.88334	0.226667	-0.533867
HOXA4	-1.85321	-0.173707	-1.68431	-0.236975	-0.960038	-0.742315	0.667959	0.816685	-3.55225
HOXA13	-1.2841	-0.350849	-1.10274	-0.712416	-0.421515	-0.386306	1.35212	0.487568	-1.57448
HOXB2	-0.441502	-1.87295	-1.11536	-0.555546	-0.917488	-0.161551	0.901604	0.848217	-1.61484
HOXC13	-0.858786	-0.695909	-1.53687	-0.731752	-0.321835	-0.605461	1.17184	0.408048	2.17596
HP	-1.57691	-0.16094	-0.675095	-0.0920343	-1.28989	-0.382841	-0.277043	0.841367	0.526138
HES1	-0.703861	-0.596396	-1.42605	-0.624915	-0.459298	-0.0863038	1.24686	0.222479	-2.70729
HSPA1B	-0.874152	-0.646848	-0.704479	-1.00369	-0.460906	-0.486678	0.179108	0.286249	-0.402931
HSPA5	-1.95336	-1.20711	-0.280559	-0.181771	-0.882598	-1.00336	-0.512445	0.411354	3.75558
HTR2C	-0.886202	-1.42897	-0.347417	-0.119756	-0.153435	-1.23955	0.187502	0.0156706	1.58432
IFIT1	-0.507401	-0.220721	-1.08047	-0.934933	-1.18049	-0.276476	0.506846	0.470835	0.797007
IL1RN	-1.06076	-1.38608	-0.366638	-1.05871	-0.167791	-0.619234	0.0477473	0.0228637	1.06375
IL9	-0.956567	-1.12849	-0.473726	-0.356559	-1.32621	-1.92234	0.120147	0.66555	5.80885
IL13	-0.341558	-1.07493	-0.96254	-0.93539	-0.433627	-0.561752	0.933199	0.319942	-0.599263
IRAK2	-2.48405	-0.643098	-1.29842	-0.0863779	-1.39119	-0.199075	0.221552	1.21479	0.384114
IRF4	-0.974235	-0.360241	-0.231311	-0.219974	-0.581937	-0.898137	0.396497	0.343761	1.29438
ITGAM	-1.13176	-1.17604	-0.487996	-1.10526	-0.617964	-1.33804	1.07268	0.0627839	2.08252
ITIH1	-1.58193	-1.06305	-0.913168	-0.52245	-0.772836	-0.561085	1.11804	0.746677	1.99607
ITK	-0.723765	-0.550869	-0.642514	-0.427721	-0.426696	-0.706029	0.975877	0.311432	0.99563
ITPKB	-2.28548	-0.587589	-0.514095	-0.248074	-0.858578	-1.0564	-0.371213	0.808531	0.397664
ITPR3	-0.903407	-0.167893	-0.476366	-0.426224	-1.7765	-0.984394	0.61016	1.55528	2.81094
KCNJ12	-1.75388	-0.418018	-0.666783	-0.0342127	-0.546437	-0.2112	-0.3882	0.404776	-0.303015
KCNS3	-1.7509	-0.2597	-1.00822	-0.167054	-1.40547	-0.578861	-0.386442	0.429635	2.0691
KDR	-0.688452	-0.576932	-0.597266	-2.61205	-0.688106	-0.474138	2.04838	0.498485	1.26108
LAMA4	-0.783362	-1.05203	-0.861163	-0.207853	-0.661305	-0.430256	0.609715	0.664488	1.4783
LASP1	-1.64947	-1.19775	-1.89432	-0.0971422	-0.286807	-0.566132	0.0331899	0.363414	-4.07894
LBR	-1.40513	-0.978561	-1.72958	-0.202711	-0.286249	-0.225291	-0.168293	0.355048	-1.66598
LCP1	-2.44351	-0.783554	-1.39518	-0.264484	-2.14929	-1.36069	0.629023	0.994213	-2.60624
LGALS1	-0.766283	-0.988315	-0.881392	-1.42226	-0.362133	-0.875128	2.04585	0.442024	0.96545
LRCH4	-1.95913	-0.610884	-1.19826	-0.103043	-0.735936	-0.39904	-0.391039	0.216777	-1.90089
LTBR	-0.580176	-0.636824	-0.106126	-0.460764	-0.391568	-1.2961	0.430812	0.451316	2.41957
MAGEB2	-1.08392	-1.0987	-0.467955	-0.788	-2.02806	-0.22838	0.815748	0.725431	0.455443
MAN2A1	-0.718282	-0.848703	-0.328722	-0.516278	-0.170113	-1.87004	0.302568	0.14096	0.804548
CHST6	-0.225483	-0.548606	-0.299445	-2.05481	-0.946517	-1.1779	0.946805	0.242631	0.928079
MEA1	-0.627057	-2.36277	-0.513141	-0.523437	-0.0697698	-1.34513	0.801883	-0.0622656	1.72772
RAB8A	-1.65047	-0.388078	-0.849109	-0.692902	-0.986106	-0.588023	0.629042	0.44574	-0.729489
CD99	-0.418518	-1.53215	-0.0343553	-0.997568	-0.782835	-2.44928	0.611209	0.323102	5.5756
MTNR1A	-0.323078	-0.238561	-0.632535	-1.11334	-0.871097	-0.528777	0.750468	0.455163	-0.210531
MMUT	-0.578229	-0.315823	-1.04476	-0.359431	-0.806608	-0.178885	0.432253	0.747121	-1.3743
MVD	-0.431125	-0.628492	-0.870096	-0.719519	-0.337925	-0.662359	0.595926	0.320185	2.41378
MYCN	-1.01486	-0.489305	-2.11666	-0.64595	-0.850582	-0.25445	0.639533	0.476052	0.691522
MYO7B	-0.622255	-0.284044	-0.887047	-1.74606	-1.92068	-0.54528	1.8023	0.406267	-0.899202
NEB	-0.711285	-2.28913	-0.675498	-0.772122	-0.798288	-0.622262	1.41485	0.36467	-0.24774
NDUFB5	-2.27702	-1.18539	-0.919002	-0.0790875	-0.512292	-0.145424	0.252877	0.060715	-0.986984
NDUFC2	-1.4046	-1.52091	-1.03795	-0.358811	-0.124255	-0.367789	0.724539	0.100509	-1.35496
NEDD8	-0.569451	-1.24023	-0.222295	-0.43974	-0.142973	-0.922344	0.466828	0.241084	1.34379
NFKBIL1	-1.18487	-0.202252	-0.507351	-0.465369	-0.807656	-0.985247	0.545851	0.590752	1.18927
CNOT3	-0.775722	-0.818094	-0.3874	-0.481192	-0.795418	-0.570521	0.255096	0.76134	1.0817
NT5E	-0.480163	-0.293191	-0.626909	-0.867803	-1.26247	-0.318985	1.13633	0.740818	0.612031
PAFAH1B2	-0.334815	-0.239219	-0.923089	-0.976656	-0.641665	-1.68931	0.731599	0.537161	4.90183
PAM	-0.771884	-0.344813	-1.37834	-0.669111	-2.44647	-0.34454	1.09827	0.355353	-0.0737852
PCSK2	-1.09531	-0.582399	-1.89856	-0.949983	-0.681942	-0.14869	1.01134	0.227767	-4.08873
PDE8A	-1.20402	-0.242336	-0.5751	-0.387304	-0.743887	-0.469738	0.0816952	0.447614	-0.0529338
PDK4	-0.208914	-0.581694	-1.36532	-0.928548	-0.293436	-0.195734	1.2166	0.290749	-2.50073
SLC26A4	-1.14747	-0.302148	-1.90255	-0.865797	-0.533289	-0.40942	0.8708	0.389367	1.39346
PF4V1	-0.904163	-0.597929	-1.169	-1.56068	-0.701475	-0.254888	0.741689	0.221744	0.69409
PFDN4	-0.880701	-1.00685	-0.869788	-0.233823	-1.234	-0.436185	0.662099	1.08687	0.198524
PIGH	-2.089	-0.367038	-1.04974	-0.613173	-2.25308	-0.70435	1.23192	1.19799	-1.3909
PITPNA	-0.69539	-0.342305	-0.810252	-0.247659	-1.09679	-0.805698	0.689519	0.982671	0.22072
PLAG1	-0.669889	-0.0958514	-0.738945	-0.370319	-2.67576	-0.775585	0.480083	0.692182	2.90537
PLAUR	-0.645424	-1.21701	-2.57602	-0.415131	-0.114803	-0.0770153	0.438322	0.190762	-2.0521
PLCG2	-1.80654	-0.465396	-0.838964	-0.158191	-0.946261	-0.658381	-0.251618	0.557622	1.64578
POU2AF1	-0.705639	-0.829171	-1.1962	-0.520862	-1.34253	-0.742556	0.313147	1.17931	-0.195654
POU2F1	-1.01033	-0.272059	-0.836578	-1.37395	-1.46986	-0.395079	1.25585	0.65595	1.33574
POU5F1B	-0.435045	-1.2994	-0.406377	-1.1484	-0.193454	-0.8409	1.80114	0.149377	0.48413
PPIB	-0.418339	-0.118318	-0.670366	-2.87279	-1.52961	-1.09336	3.14292	0.635581	0.190608
PRCC	-1.4731	-0.582869	-0.856247	-0.546208	-0.461063	-0.562477	1.14858	0.236465	-0.817828
THAP12	-1.60375	-0.732787	-0.852105	-0.196155	-1.08115	-0.94761	-0.294063	0.508283	-0.808175
LGMN	-0.0326577	-0.819844	-0.267072	-2.72486	-0.68105	-0.537885	1.91944	0.490909	1.36247
KLK10	-0.651017	-0.561675	-0.473559	-0.341265	-1.07775	-0.592811	0.822796	0.613203	0.245795
PSMA2	-1.05579	-0.80373	-0.812493	-0.332099	-0.367348	-0.561872	0.050856	0.422664	-0.697777
PTCH1	-2.30014	-1.03686	-1.12625	-0.229637	-0.506584	-1.28121	-0.756023	0.511352	-1.6552
PTGS1	-0.621493	-0.325925	-1.61297	-1.07453	-0.834893	-0.371768	1.73161	0.784656	-1.12472
PTPN11	-0.458826	-0.112741	-0.687914	-0.34607	-1.77651	-0.614004	0.859388	0.651013	-0.360918
PTPRF	-0.595731	-1.24946	-1.69319	-0.417717	-0.283035	-0.0814853	0.967851	0.297189	-3.57735
RAN	-0.902984	-0.595441	-1.13592	-0.360158	-0.403782	-0.34792	0.158512	0.292122	-0.278135
KDM5A	-1.224	-0.617665	-0.368392	-0.434616	-0.843396	-0.854151	0.994943	0.376343	0.972068
RFXAP	-1.5571	-3.96894	-0.478216	-0.210755	-0.102816	-1.01099	0.615308	0.105845	3.77226
RNASE6	-0.260698	-0.825742	-0.381688	-1.62618	-0.292504	-0.815942	0.858646	0.146866	1.74882
RNASEL	-1.15286	-0.391349	-0.772955	-0.296399	-0.963644	-0.61691	0.673385	0.387702	0.397368
RORA	-1.22348	-0.375203	-0.317274	-0.306339	-0.636792	-1.09817	0.794936	0.436526	0.841002
RPL37	-1.63993	-0.80463	-0.559593	-0.070872	-0.231294	-0.481853	-1.03012	0.0547046	-1.02933
RPS28	-0.108396	-1.10883	-1.23604	-0.779204	-0.202239	-0.105908	0.998947	-0.179264	-5.74037
SAA2	-0.444291	-1.67855	-0.149037	-1.1732	-0.458327	-1.10603	0.579673	0.517315	3.4592
ATXN2	-0.433789	-0.345208	-0.413302	-0.60547	-1.33534	-0.79277	1.08733	0.800853	0.56834
SCN8A	-0.46258	-0.303446	-0.456356	-1.08881	-0.934924	-0.377125	1.74176	0.571816	0.534376
CCL3L1	-0.366075	-0.925228	-1.06945	-0.515775	-0.45297	-0.359938	0.757753	0.128069	0.0419727
CCL19	-1.07481	-1.17357	-1.98899	-0.130035	-0.562282	-0.0566323	0.327131	0.376021	-3.85004
CX3CL1	-0.146889	-0.354172	-0.379022	-1.19091	-1.57032	-1.9453	1.17253	0.348064	0.588032
SRSF2	-0.577461	-0.858139	-0.484116	-1.32135	-0.52088	-0.713429	1.96005	0.56333	2.63286
STIL	-0.354769	-0.516548	-0.287312	-0.966273	-0.648639	-0.87901	1.6288	0.65564	0.983913
SLC5A5	-0.380957	-0.419793	-0.310294	-1.37274	-1.02174	-0.768574	2.00217	0.382557	2.06885
SLC9A5	-0.845101	-0.953043	-0.755272	-0.396512	-0.152246	-0.540675	0.796159	0.250536	1.91342
SLC34A1	-1.56083	-0.38455	-0.35241	-0.0644522	-0.730836	-1.009	-0.202233	0.503279	1.47523
SMN2	-1.21998	-0.737282	-1.15818	-0.498021	-0.478513	-0.175549	0.633129	0.532621	-1.76147
SOS1	-1.07068	-1.03956	-1.15717	-0.449882	-0.578321	-0.340231	0.806349	0.0930449	0.705857
TAF5	-2.57856	-0.677639	-1.64078	-0.166525	-2.99298	-0.909348	0.36808	1.06047	-3.43294
TARBP2	-1.27141	-0.202013	-1.14831	-0.175886	-1.39008	-0.450905	0.539991	1.21387	-1.72846
TARS1	-0.408345	-1.37012	-0.674429	-0.681337	-1.05003	-0.675202	0.623909	0.948258	-0.323274
TAZ	-0.338684	-1.66259	-1.48965	-0.86855	-1.4301	-0.446207	0.779554	1.24452	-2.13442
TBX5	-1.26642	-0.578944	-1.30343	-0.48493	-1.59463	-0.545645	-0.0821623	1.38144	1.93546
VPS72	-0.932184	-1.04641	-1.34656	-1.44434	-0.954067	-0.450819	0.986333	0.477193	-0.265403
DYNLT3	-0.178561	-2.14653	-0.13663	-1.08931	-0.505166	-1.57508	1.57771	-0.0944773	3.86362
TIMP3	-0.522239	-3.72148	-0.957302	-0.962358	-0.244175	-0.114972	1.62472	0.339253	-1.00441
TM7SF2	-0.459631	-0.138672	-0.539025	-0.82405	-1.40744	-0.518672	1.4746	0.725881	1.47679
CLEC3B	-0.403304	-2.31641	-0.589701	-0.762963	-0.090842	-0.39369	1.40565	0.177726	0.111889
TNP1	-0.383048	-0.501699	-1.52524	-1.49162	-0.643529	-1.50259	0.65902	0.263487	3.14541
TRPC3	-0.635998	-0.22573	-2.29631	-0.580805	-1.59781	-0.0251381	0.376957	0.465413	-3.99234
TSC2	-2.05621	-0.77976	-0.128519	-0.175279	-0.352229	-0.843543	0.538874	0.251313	2.83799
UQCRH	-0.552101	-1.21576	-0.523721	-0.74622	-1.32893	-0.319168	0.51368	1.16411	1.00373
WNT9A	-0.816619	-2.14665	-1.27256	-0.207575	-0.26616	-1.18795	0.609254	0.193178	4.26898
YWHAH	-0.482239	-1.30485	-1.79209	-0.739951	-0.803587	-0.292157	1.25364	0.469098	0.173743
ZAP70	-0.133237	-0.447817	-0.674302	-0.681082	-1.59004	-0.800167	1.2225	1.05208	-0.323034
ZBTB14	-0.143159	-2.88755	-1.39285	-2.12684	-0.0504824	-0.304538	1.15509	-0.103156	0.392064
ZFPL1	-0.831781	-1.19969	-0.62255	-0.315226	-0.419881	-0.647928	0.211973	0.486691	0.35688
ZNF20	-1.04338	-1.23506	-1.08952	-0.136996	-0.21308	-0.612027	0.362568	0.0582692	-0.80211
ZNF22	-1.0805	-0.555846	-0.424458	-0.227133	-0.520478	-0.76819	0.498791	0.23928	0.418938
ZNF70	-0.866879	-0.773524	-2.27389	-0.832603	-0.34949	-0.1246	1.48382	0.210002	-4.79502
ZNF91	-0.567886	-0.836455	-0.931103	-0.567251	-0.194855	-0.197182	0.443347	0.194306	-0.183357
ZNF180	-0.359251	-1.9438	-0.319675	-1.30281	-0.501632	-0.806123	0.693377	0.351183	0.831623
ZSCAN26	-1.33697	-1.20571	-0.0982182	-0.678596	-0.325432	-1.90751	-0.127914	0.0566141	3.41025
ZNF189	-0.339154	-0.86161	-1.00444	-1.60738	-0.270745	-0.227728	2.20275	0.137109	0.316919
ZNF236	-2.05846	-0.267264	-0.321502	-0.423037	-1.13145	-1.14476	0.692815	1.00881	1.89445
SLC30A2	-0.422608	-1.57376	-1.48604	-0.831756	-0.125982	-0.139479	0.787505	0.0365944	-1.07845
ZP3	-0.708898	-1.14163	-1.63027	-1.33168	-0.480872	-0.322357	0.310591	0.341504	1.02001
SLC39A7	-0.739807	-0.480959	-0.245491	-1.98339	-1.04674	-0.625555	1.21942	0.596559	1.62498
HSD17B8	-0.606339	-0.352156	-0.446212	-1.35253	-1.90668	-0.656011	1.98515	0.753906	0.966586
NUP214	-0.858963	-0.462207	-0.399233	-1.32512	-0.397211	-0.433043	1.9639	0.387778	1.23848
SHOC2	-1.10714	-7.82661	-1.28289	-0.483578	-0.00139821	-0.122594	0.496138	-0.824999	-2.03089
FXR1	-1.01585	-0.5874	-0.418922	-0.264244	-1.15909	-1.6932	0.281533	0.226173	1.6986
NCOA3	-0.717058	-0.714647	-0.543112	-0.312569	-0.920559	-0.278471	0.649374	0.235049	0.196604
H4C9	-0.359291	-1.02842	-0.702996	-0.775988	-0.516756	-0.555621	0.95511	0.0961111	1.97273
AXIN2	-0.93672	-0.751654	-0.555064	-0.281479	-0.276548	-0.371379	0.344638	0.302139	0.00155959
FZD9	-1.92458	-3.36623	-0.419677	-0.0855079	-0.897584	-0.856609	0.277806	0.729949	0.434073
GNPAT	-0.00945424	-0.978196	-0.948202	-3.69702	-0.808545	-0.516043	2.48139	0.77153	1.81293
SEMA7A	-0.696213	-0.754451	-0.174343	-0.407857	-0.480636	-0.990947	0.322185	0.477031	1.89763
MAP4K3	-0.829766	-0.152451	-1.51322	-0.424151	-2.17476	-0.280896	0.213484	2.15727	-0.284351
BARX2	-0.2052	-0.191984	-1.08471	-2.6421	-1.59061	-0.553371	1.5272	0.892394	1.96328
FCN3	-0.74084	-1.12313	-1.14532	-0.524989	-0.420136	-0.290349	0.283087	0.347022	-0.563199
TNKS	-0.172853	-1.20609	-1.0607	-1.08036	-0.111306	-0.494433	1.34707	0.203971	0.951958
EIF3F	-0.51014	-1.65902	-0.334766	-1.09984	-0.0868857	-1.42828	0.503963	0.0678553	4.86214
KRT38	-0.511221	-0.865963	-0.669889	-0.843722	-0.405956	-0.880957	1.39839	0.361307	-0.312687
DNAH11	-0.376998	-0.700937	-0.116376	-0.673428	-0.778854	-2.45323	0.666905	0.18506	2.26855
B3GALNT1	-0.710642	-1.98911	-0.350418	-0.724647	-0.143692	-1.49734	0.309283	-0.0719733	0.704042
SUCLG1	-0.935454	-0.358543	-0.418317	-2.05194	-2.93761	-0.902984	2.53139	1.81586	2.0924
CCN5	-0.318479	-0.522336	-1.11112	-2.04676	-0.870377	-0.223471	2.52803	0.531387	-1.60152
ST3GAL5	-1.47697	-0.494842	-0.796463	-0.0581738	-0.793312	-0.415733	0.0349476	0.267197	1.41709
GYG2	-1.05271	-0.51508	-0.530256	-0.256683	-0.555621	-0.282765	0.196847	0.587341	0.261383
H2BC11	-0.959766	-0.787106	-1.09003	-0.440607	-0.179366	-0.391139	0.273213	0.15769	0.205843
TBX19	-0.402715	-0.805933	-0.504019	-0.985828	-0.642346	-0.770135	1.65093	0.152668	0.143946
LRRFIP1	-0.872794	-0.596672	-0.246875	-1.31215	-0.824515	-1.27889	0.180203	0.222298	3.74817
NRXN2	-0.177166	-1.00806	-1.31607	-1.11513	-0.767247	-0.211578	1.05359	0.34495	0.436568
TGFBRAP1	-0.219515	-0.850746	-0.878656	-1.28501	-0.235238	-0.457047	1.34892	0.1996	1.58174
NCR1	-0.844756	-0.43104	-0.211879	-0.466956	-0.561666	-0.748656	1.04122	0.300315	1.4974
GSTO1	-0.369879	-0.905068	-0.367998	-0.561714	-0.785467	-1.23525	0.893604	0.125256	2.81749
ONECUT2	-1.19294	-0.463795	-1.11939	-0.304609	-1.53293	-0.252021	0.105377	1.32544	-0.233815
ZNF254	-0.54543	-1.06772	-1.6692	-0.859948	-0.413575	-0.795179	0.466261	0.0868352	0.975185
NR1D1	-0.0349916	-0.399419	-0.84449	-4.78655	-0.66336	-0.66672	1.76441	0.449603	-0.457558
CELSR1	-0.347417	-0.565682	-1.7905	-0.543648	-0.369031	-0.230906	1.14526	0.3405	-3.82882
ZNF432	-1.18527	-1.45971	-1.02539	-0.278636	-0.198689	-0.341158	-0.0307041	0.149122	-1.31247
PHF14	-0.800953	-0.871518	-0.21341	-0.278736	-0.608766	-1.19917	0.298456	0.626119	1.39869
CLINT1	-1.57107	-1.60468	-0.719612	-0.501198	-0.149763	-0.345141	0.69097	0.14713	-0.44701
PPP6R2	-0.14861	-1.17268	-0.530715	-2.15615	-0.198341	-0.893717	1.84936	0.0634746	1.38306
CEP104	-0.456214	-0.440407	-1.2724	-0.946701	-0.487198	-0.289338	1.60914	0.295066	0.861051
ARHGAP32	-2.27449	-0.769634	-0.549414	-0.540059	-0.304265	-0.771031	1.14024	0.353691	1.96435
PCLAF	-0.13557	-0.38884	-0.554462	-1.09775	-0.757056	-1.40234	1.29017	0.407654	2.0363
ATG13	-0.0764219	-1.22946	-0.835685	-1.3857	-0.257142	-0.38103	1.79644	0.20516	1.26541
KIAA0586	-0.217123	-0.547528	-1.39384	-1.27099	-0.707463	-0.28508	1.91096	0.46079	-0.626363
CTIF	-0.745339	-0.654322	-1.36243	-0.455555	-1.05805	-0.537418	0.487552	0.774055	-2.48983
ZBTB24	-0.753996	-0.310839	-0.710731	-0.52427	-1.04554	-0.472941	0.451155	0.615178	0.571837
UBAP2L	-0.301639	-0.729917	-0.664144	-2.07376	-1.84177	-1.28668	0.786053	1.03081	4.52073
ZBTB40	-0.477902	-1.2435	-0.489582	-0.350263	-0.16471	-0.935534	0.865749	0.263976	0.190332
HS3ST3B1	-0.818766	-0.270017	-0.39386	-0.214146	-1.81638	-0.730654	0.530731	0.419416	2.21948
HNRNPDL	-0.622993	-0.776345	-1.1146	-1.69882	-0.806507	-0.166535	2.2753	0.463849	-0.930746
ACOT8	-0.888204	-2.75715	-1.29669	-0.878301	-0.478449	-2.58751	0.625543	0.395344	4.87365
BCL2L10	-0.5161	-0.351205	-1.28238	-0.769086	-1.36537	-0.291573	0.497331	1.19301	-1.05993
RANBP9	-0.674187	-1.80937	-0.267054	-0.828376	-0.178476	-0.980914	0.490753	0.240025	1.35214
KCNK7	-0.746418	-0.866132	-0.382118	-0.519471	-0.300716	-0.599553	0.278736	0.390127	0.813083
ARPC2	-0.369418	-0.772755	-0.212375	-0.55574	-1.31105	-1.13772	0.677715	0.854791	4.14647
LRRC17	-0.39708	-1.01586	-1.66364	-0.641809	-0.385253	-0.202736	0.674542	0.460185	0.407089
STUB1	-0.422127	-0.823232	-0.609295	-0.836569	-0.822686	-0.673496	0.832493	0.43168	1.52773
UBE4B	-1.86465	-0.425024	-1.44242	-0.290692	-1.20562	-0.145727	0.769213	0.624171	-2.76154
DNAJA2	-1.7765	-0.333448	-1.25236	-2.96966	-2.55561	-0.168513	3.24045	1.53364	-2.09973
LAMC3	-2.48541	-0.928592	-0.637685	-0.246064	-0.696737	-0.819311	-0.903103	0.278703	-0.222333
TFG	-0.774268	-0.794496	-0.512117	-0.82008	-0.707894	-0.462029	0.763801	0.696761	0.425348
TUBA1B	-0.691396	-0.539257	-0.381722	-0.994603	-0.817579	-0.625999	1.65993	0.277529	0.734577
TUBB3	-0.17283	-0.171191	-2.3408	-1.78075	-1.30074	-0.0831791	1.58691	1.14151	-3.04444
NDRG1	-1.20478	-0.614529	-0.90366	-0.936179	-0.554012	-0.381012	-0.0432044	0.586468	0.938155
TIMM17A	-0.0739762	-0.137696	-0.851829	-1.31162	-1.48037	-0.844549	1.45442	0.61494	-0.807405
STK25	-1.11035	-0.259845	-0.319538	-0.439717	-0.723626	-0.816987	0.815071	0.434285	0.972951
SEMA4D	-1.74547	-1.03337	-1.05197	-0.313641	-0.246649	-0.280993	0.805441	0.0946813	-0.00742557
SLC34A2	-0.125168	-1.08113	-1.62117	-1.37086	-0.818258	-0.0756277	1.21994	0.0835506	-3.10267
CCT4	-0.316275	-1.54832	-0.777872	-0.562953	-0.0950928	-0.227872	0.874293	0.183232	0.549399
HEXIM1	-1.56827	-2.03407	-0.399302	-0.318784	-1.90691	-1.27886	0.00412245	0.694503	1.97851
STAMBP	-0.702031	-0.52638	-0.149415	-0.734964	-1.39174	-2.01663	0.31679	1.21534	5.61131
ATP5MG	-0.822718	-0.465202	-0.86834	-0.618986	-0.522531	-0.516804	0.827226	0.281777	1.03691
CSPG5	-0.914395	-0.133532	-1.3764	-0.611092	-0.936355	-0.401771	0.995115	0.86112	-2.54059
RAI2	-0.20884	-0.784129	-2.63739	-1.83505	-0.559792	-0.234577	0.968608	0.158603	-0.161926
MAP3K2	-1.4008	-0.109504	-0.766342	-0.566459	-2.99396	-1.60547	0.976626	0.657788	1.90848
HBS1L	-1.21036	-0.344486	-0.733427	-0.275118	-1.36905	-0.48726	0.432203	0.355722	1.37217
WDR4	-0.896778	-0.858608	-0.633814	-0.682625	-0.26146	-0.570066	0.162406	0.17451	-0.213325
SEPTIN9	-0.973467	-0.275517	-0.249818	-0.834421	-1.01255	-1.14047	1.48647	0.415552	2.58983
HSPH1	-0.222524	-0.853978	-1.41515	-0.532862	-0.370004	-0.409789	0.966519	0.308816	-0.488279
USP20	-2.15786	-0.511334	-0.735183	-1.25748	-1.67331	-0.838078	1.89849	1.41574	1.83328
WDR3	-1.30931	-1.95336	-0.535887	-0.293632	-0.314364	-0.563443	0.773899	-0.066565	0.484813
DHRS4	-0.420055	-0.499992	-1.53289	-0.906353	-0.950322	-0.611114	1.56393	0.494826	2.20198
TXNL4A	-1.2064	-2.704	-0.485561	-0.491183	-1.49368	-2.29366	0.483857	1.2959	6.41735
PAPOLA	-0.453056	-1.56912	-0.347026	-0.763866	-0.0681426	-1.14093	0.569945	0.0395809	0.717885
ERP29	-1.25347	-0.971924	-1.03139	-0.552347	-1.20711	-0.352797	1.15559	1.0656	-0.0643245
ADIRF	-0.376554	-0.539508	-1.52372	-1.45519	-1.27215	-0.951483	0.667455	0.246026	0.61884
BTN3A2	-0.436523	-2.04939	-1.90012	-1.38732	-0.189485	-0.0525747	2.01548	-0.00690305	-4.09298
PWP1	-0.568975	-1.53901	-1.13067	-0.620045	-0.391429	-0.427179	1.24015	-0.00238454	-1.67128
FICD	-0.535973	-0.32197	-0.697521	-0.288749	-1.52363	-0.964702	0.582478	0.372926	3.63607
BAZ1A	-1.18025	-1.92717	-1.44836	-0.541241	-0.287977	-0.42515	-0.0274777	-0.0626544	1.4551
SEC63	-0.453986	-1.36463	-1.16351	-0.754442	-0.482137	-0.0959649	0.579472	0.535221	-0.398793
RNF24	-0.650786	-0.333981	-1.46402	-0.736323	-0.672418	-0.451071	0.362219	0.433647	1.15447
SYNPO	-0.666893	-0.864294	-1.20644	-0.249044	-1.11975	-0.347295	0.349984	1.00089	-1.93021
UBOX5	-0.80148	-0.278019	-1.2648	-0.52056	-0.532432	-0.472299	0.235001	0.448096	1.32178
P2RX2	-0.923657	-0.748629	-0.437118	-1.02556	-1.60442	-0.726242	1.68474	0.544723	1.35899
TTC39A	-0.654578	-0.634786	-0.545582	-0.829869	-0.441894	-0.635673	0.675242	0.244368	2.00251
SNRNP200	-0.568895	-0.369114	-0.466224	-0.861426	-0.665864	-0.881498	1.51586	0.337538	1.89057
KDM1A	-0.995162	-0.197762	-0.76775	-0.485026	-1.36126	-0.811178	1.0664	0.499698	1.22841
USP33	-1.82078	-0.419048	-0.795331	-0.140597	-1.07749	-0.487158	-0.429752	0.451113	1.704
GGA2	-2.78367	-0.211231	-1.12679	-0.291334	-0.799238	-0.264155	0.770158	0.620343	-1.65697
CMTR1	-2.4433	-1.11446	-0.622178	-0.234926	-0.265083	-1.0223	-0.704427	0.0760996	1.62136
SARM1	-0.374727	-0.844667	-0.370634	-0.875713	-1.12327	-0.916259	0.670269	0.141725	2.50875
NBEAL2	-0.754251	-0.614406	-1.70981	-0.92125	-0.796533	-0.114229	0.752325	0.215383	-3.6255
PLCL2	-1.8872	-0.548408	-0.986241	-0.678374	-0.817428	-0.796783	1.31156	0.584271	0.976976
TBC1D12	-0.228065	-0.761214	-0.976016	-1.12062	-0.532215	-0.335148	1.77385	0.571574	-1.15876
KAZN	-0.225885	-0.535596	-0.710299	-1.27823	-0.767911	-0.512538	0.927449	0.558235	0.368499
SIN3B	-0.545345	-0.240279	-0.425762	-0.863516	-1.61014	-1.22156	1.20837	0.602561	0.414802
USP22	-0.504701	-0.442392	-1.26592	-1.31567	-0.601326	-0.349322	1.27256	0.446619	1.13562
NCAPH	-0.316382	-0.0607952	-1.7048	-0.787274	-1.61846	-0.494608	1.16341	0.932237	-3.61041
GPR161	-0.588077	-0.122693	-0.998479	-1.61668	-1.32217	-0.267197	1.43817	0.676622	-1.22509
BRD4	-2.21566	-1.54813	-0.477474	-0.316519	-0.16145	-0.472082	-0.692638	0.145211	0.233119
PES1	-0.821464	-0.974094	-0.257627	-0.292364	-0.278131	-0.680603	0.734677	0.237072	1.13491
HEY2	-0.188164	-0.191896	-0.581059	-1.63747	-1.23423	-0.853001	1.02263	0.573376	-0.0689619
BICRAL	-0.139479	-1.5907	-0.919941	-1.71724	-0.274216	-1.63447	1.34978	0.25521	3.42739
CLCF1	-0.422816	-0.480611	-0.528366	-1.06718	-1.11512	-2.03667	0.606558	0.273859	0.0677039
STX12	-0.570642	-0.316951	-0.151364	-1.34618	-0.833451	-1.45076	0.440284	0.376893	4.04172
BRD1	-0.217823	-2.14748	-0.718843	-1.57705	-0.0806389	-0.597415	2.17877	-0.0402116	1.50954
NAA80	-0.72804	-0.411039	-1.25905	-0.533093	-0.495223	-0.366575	0.901204	0.330738	-2.12401
PGLS	-0.698567	-1.6234	-0.052874	-0.832226	-0.375306	-2.10297	0.463074	0.102906	4.12797
FBXL2	-0.585565	-0.508561	-0.795217	-1.25547	-0.725916	-0.514003	1.89572	0.697582	1.65097
POC1A	-2.02184	-0.194575	-1.62837	-0.374367	-0.992717	-0.182734	-0.560047	0.504241	-1.87556
CCDC28A	-0.743641	-0.615216	-0.529228	-1.53371	-1.3011	-0.760293	2.13974	0.682091	0.0650144
CNOT10	-0.40757	-0.43033	-1.05725	-1.14379	-0.732435	-0.274532	1.79564	0.30062	0.788189
CHMP2B	-0.25019	-0.191418	-0.0573133	-1.04266	-1.11375	-1.22753	0.878748	0.9951	3.76855
MOXD1	-0.696007	-0.211319	-0.637887	-1.18544	-0.652126	-0.400062	0.836296	0.657955	0.680149
SETBP1	-0.423003	-0.29421	-0.955503	-0.780185	-1.3283	-0.304723	0.776519	0.396265	-0.0797564
DNM3	-0.114376	-0.23031	-0.863317	-2.05676	-0.981668	-0.489884	2.21029	0.460443	1.71502
ERC2	-0.932725	-1.74219	-0.752339	-1.77447	-0.959576	-0.282292	2.18018	0.823455	0.316936
BLOC1S6	-0.216084	-0.606846	-1.81173	-1.83673	-0.260214	-0.254997	0.950011	0.270089	0.694442
FBXO25	-0.823186	-0.940941	-0.927056	-0.733423	-1.32464	-0.389414	0.692792	0.38768	-1.01294
EHF	-2.16324	-1.06258	-0.513394	-0.0688242	-0.358866	-0.925212	-0.654606	0.0880116	1.19351
CNNM1	-0.182817	-1.22882	-0.463644	-0.661217	-0.474379	-0.707026	1.29048	0.529256	1.86088
ITGB1BP2	-0.326099	-0.729387	-0.074007	-1.49368	-0.520302	-2.14109	2.10791	0.379199	4.49479
AATF	-0.728413	-2.21466	-0.576193	-0.392873	-0.446078	-1.35069	0.71178	0.507298	-0.0554874
ATP2C1	-0.16135	-0.56139	-1.28063	-1.74607	-0.900549	-0.409963	1.09675	0.236878	-0.54986
LAT	-1.42107	-0.949708	-0.467127	-0.183266	-1.45071	-1.05996	-0.178008	1.22964	0.939365
PPA2	-1.06639	-0.699113	-1.24871	-1.04969	-1.17128	-0.319514	1.32645	1.03869	1.00522
TJP3	-0.757184	-0.479696	-0.912652	-0.285292	-0.963905	-0.548476	0.620627	0.663205	0.65292
PALD1	-1.84838	-0.818228	-0.234406	-0.372873	-0.795064	-2.06476	-0.447584	0.343272	1.27084
TEKT2	-0.0329174	-1.0689	-1.68987	-2.20439	-0.236761	-0.42991	2.09791	0.1513	0.468396
MCAT	-0.739693	-0.710685	-1.42661	-0.455315	-0.773194	-0.448469	0.284224	0.746857	0.133
AAMDC	-1.72905	-0.417936	-0.368865	-0.826901	-1.43014	-2.25617	-0.372273	0.322165	0.629068
CHMP4A	-0.628572	-2.56752	-0.673984	-1.621	-0.734434	-0.872759	2.08864	0.567509	-0.322407
TBK1	-1.20819	-0.518938	-0.212083	-0.204892	-2.39911	-1.05229	0.604239	0.254927	1.59126
YPEL1	-0.412677	-0.499775	-1.12742	-0.551016	-0.519299	-0.193982	0.839509	0.303315	-1.65898
SENP1	-1.36618	-0.596828	-0.737206	-0.0841516	-0.61231	-0.274413	0.272668	0.476074	-0.495185
HCFC2	-1.25163	-0.537481	-1.16251	-0.192665	-0.888204	-0.488648	0.32208	0.827537	-1.77734
PCDHB1	-0.243414	-0.430074	-0.359471	-1.0799	-0.56027	-1.39487	1.62077	0.300796	0.662203
GPR132	-0.815815	-0.722242	-0.673533	-0.378874	-0.45656	-0.56296	0.22448	0.178229	0.17355
PDZRN4	-0.279903	-1.11442	-0.458315	-1.41821	-0.118693	-0.665718	2.04253	0.0761021	0.299504
MRM2	-0.781334	-2.03546	-1.10115	-0.683123	-0.738394	-0.632535	0.518533	0.721703	-1.56871
PSAT1	-0.797844	-1.19268	-1.04249	-0.659841	-0.763502	-0.213851	0.237807	0.0592437	-0.206749
PACSIN1	-1.23906	-0.201156	-0.983972	-0.504426	-1.97901	-0.532683	1.09199	0.826078	-1.04848
CTAG2	-1.38683	-0.633627	-0.224607	-0.674652	-0.335946	-1.29808	-0.157476	0.208149	3.8057
DUOX2	-1.09434	-0.551397	-1.45176	-0.627335	-1.45651	-0.0864978	0.566401	0.241321	-2.79723
IL22	-1.15072	-0.670619	-1.44359	-0.323464	-0.73201	-1.34587	0.279757	0.195235	2.48114
RDH8	-0.880716	-0.966015	-0.896602	-0.628611	-0.186486	-0.6349	0.657526	0.128781	-0.925489
TAS2R16	-0.250663	-0.228252	-1.29402	-1.39679	-0.702624	-0.374505	0.898982	0.68853	-2.24822
SLC35B3	-0.365971	-0.676464	-0.445492	-1.29411	-0.402252	-1.69187	0.845509	0.193114	0.349176
DERL2	-0.524852	-0.187647	-1.18338	-0.405759	-1.34422	-0.472034	0.81325	0.735577	1.63914
MRPL2	-0.779087	-1.04954	-1.3194	-0.446032	-0.294688	-0.922032	1.01209	0.143825	3.50613
TNNI3K	-0.467599	-1.01383	-0.89123	-0.465837	-0.343749	-0.525964	0.552429	0.240843	0.133498
SIDT2	-1.65425	-1.61946	-1.65342	-1.37018	-0.140699	-0.0508782	1.12712	0.0857418	-3.46556
ADIPOR1	-0.30413	-0.775855	-0.259404	-0.977444	-0.32006	-1.62226	1.64103	0.161284	1.74936
MARCHF2	-1.29754	-0.296425	-0.373307	-0.0577243	-1.44119	-1.23137	0.153472	1.25146	2.1664
GMIP	-1.47509	-0.95653	-1.2863	-0.84383	-0.24596	-0.852794	0.875304	0.112875	-2.21839
PHF21A	-0.614004	-2.60568	-0.328191	-1.10778	-0.057193	-0.843327	0.397339	-0.157309	1.89471
UCHL5	-0.276064	-0.436774	-0.339206	-0.910455	-0.588541	-1.05271	0.845197	0.611792	3.90058
ZNF107	-0.575461	-0.823673	-0.714708	-0.714599	-0.305846	-0.391317	0.891637	0.200782	0.342051
CABP2	-0.235773	-0.350836	-0.228392	-1.16191	-0.536546	-0.779864	1.81504	0.482478	1.76947
HACD3	-0.675287	-0.994392	-0.359807	-0.408485	-1.03441	-0.698237	0.340391	0.119718	2.56365
NCKIPSD	-1.75924	-0.452224	-1.73344	-0.358521	-0.646776	-0.286516	0.800858	0.288916	-3.68955
DPH5	-0.664916	-0.743531	-0.0575814	-0.44824	-1.19969	-1.60809	0.349598	1.05952	4.65522
ZFR	-1.61102	-0.790738	-0.804342	-0.285246	-0.164202	-1.06385	0.759131	0.256382	3.93265
TRAPPC2L	-0.283143	-0.516844	-0.986229	-0.907359	-1.07309	-0.344474	1.06396	0.646136	1.11517
GPRC5B	-2.71402	-1.00908	-0.581371	-0.902989	-0.327273	-1.3754	1.56084	0.343995	4.73253
WBP11	-0.61903	-0.0167121	-0.55017	-0.541398	-2.87931	-0.540852	0.663197	1.47041	0.134649
UPB1	-0.472648	-0.929487	-1.11064	-0.491013	-0.290383	-0.822824	0.563918	0.186764	3.11822
SHC3	-0.434832	-0.2475	-0.415131	-0.423184	-0.914951	-1.28897	0.720344	0.442014	0.451576
BRWD1	-0.592838	-0.742577	-1.15244	-0.957254	-0.772926	-0.926913	0.980423	0.171939	1.09894
MIS18A	-0.923488	-0.941608	-0.556693	-0.43158	-0.623651	-0.408482	0.143052	0.636638	1.05416
RIPK4	-0.775122	-1.33205	-1.67541	-0.288509	-0.272604	-0.0804653	0.25544	0.365268	-3.43559
KCTD5	-0.301514	-0.0370522	-1.50092	-0.881175	-4.67564	-0.470942	1.53907	0.97548	1.6329
UGT2B28	-1.05038	-0.800577	-0.199345	-0.273211	-0.35862	-1.14744	0.0542821	0.154677	1.4933
ASNSD1	-0.918468	-0.333077	-0.266933	-0.419816	-1.37618	-0.826185	0.147112	0.364047	1.08688
CCHCR1	-0.659575	-0.0297416	-0.864015	-0.510169	-3.59039	-2.53861	0.354421	1.93927	6.78274
SHLD2	-0.562717	-0.538034	-1.36694	-1.14752	-1.20004	-1.16063	0.584544	1.0596	4.20198
RC3H2	-1.21892	-0.658868	-0.910769	-0.192894	-1.22983	-0.327993	-0.0504789	1.08275	1.04536
EQTN	-0.876418	-0.654012	-0.718328	-0.604812	-1.27747	-2.29179	0.177754	0.624332	2.29629
PCSK4	-1.31474	-1.21651	-1.38106	-1.22946	-0.283168	-0.373509	1.87587	0.309239	-2.55509
GRAMD1C	-0.536041	-1.09589	-0.582406	-0.86213	-0.579811	-0.872743	0.537538	0.514946	0.769148
DNAJB12	-0.852794	-1.21213	-0.701979	-0.872306	-0.299117	-0.384364	0.195299	0.112795	0.150553
GATAD2A	-0.439433	-1.28409	-0.590028	-1.06586	-0.670303	-0.595706	1.72095	0.274211	-0.0924943
SYTL2	-0.227256	-0.599982	-0.145898	-1.45353	-0.955771	-1.09247	0.924498	0.868423	1.93
PAQR5	-0.311456	-0.32728	-0.634649	-1.01989	-0.766783	-1.71755	1.67959	0.577595	5.45771
TMEM104	-0.360461	-0.678524	-0.583527	-0.429933	-0.617326	-0.548373	0.691437	0.632364	1.81224
DPP8	-1.49509	-0.72776	-2.14727	-0.231725	-0.225885	-0.206661	-0.123637	0.297405	-0.470762
MKS1	-0.582266	-1.82135	-0.354171	-1.13648	-0.510239	-0.973206	1.15954	0.22568	1.30521
SEMA4C	-1.10174	-0.893397	-0.181238	-0.682818	-0.266594	-0.88308	1.31761	0.360054	3.35824
UCKL1	-0.34339	-0.411394	-0.545618	-0.505475	-0.895634	-0.648995	1.09361	0.816947	1.07776
C1orf56	-0.336445	-0.747732	-0.582521	-1.00141	-0.455382	-0.873273	1.18826	0.170242	-0.0731389
ZSCAN2	-0.483888	-1.07647	-0.822048	-0.621672	-0.402145	-0.451694	0.771912	0.431138	1.45158
SLC38A4	-0.663681	-0.927111	-0.474399	-0.573362	-0.535901	-0.866535	0.707733	0.574165	0.243522
BSDC1	-1.13471	-0.291004	-0.360406	-0.150062	-2.47979	-0.827622	0.157097	1.85489	0.659874
USP40	-0.383183	-0.557231	-1.71399	-0.613602	-0.505347	-0.940387	1.08056	0.238745	3.56495
CCDC87	-0.31505	-0.295755	-1.5872	-0.987292	-0.794915	-0.130505	1.1066	0.651325	-0.43184
HEMGN	-0.320224	-0.923016	-2.27143	-0.798704	-0.395003	-0.786009	0.773365	0.467281	1.25751
HES6	-1.06441	-0.8312	-1.67537	-0.8182	-0.601743	-0.438952	0.0456354	0.620309	1.5147
TRPV6	-0.493218	-0.668982	-1.61958	-1.35162	-0.318881	-0.72671	1.23266	0.346544	1.85804
RBM38	-0.676308	-0.235174	-2.20758	-0.417273	-1.16673	-0.641766	0.648199	1.0358	2.31754
KLK15	-1.74102	-0.922195	-1.76819	-1.12381	-0.338332	-0.462462	1.77645	0.242039	-3.77501
CDKN2AIP	-1.9321	-0.407052	-0.58249	-0.205174	-0.52517	-1.14239	0.0268451	0.500035	-0.0730616
MTMR8	-0.809538	-2.71849	-0.385328	-0.700229	-0.29036	-2.37408	1.2188	0.381263	0.565045
SLC48A1	-0.240929	-0.951599	-0.685155	-1.31724	-0.778363	-1.45711	1.58512	0.389364	4.91332
GPATCH2L	-0.367974	-0.953183	-0.273078	-0.878861	-0.41626	-1.19836	0.935709	0.380659	3.86631
KDM4D	-1.07427	-0.477445	-1.61615	-1.37709	-1.73743	-0.252976	0.793283	0.275773	0.403288
WDR11	-0.373066	-0.639067	-0.687435	-0.752701	-0.611903	-0.729434	0.672853	0.27948	-0.35951
TSR1	-0.412018	-2.95553	-0.518769	-0.738383	-0.550818	-0.501083	1.34657	0.584138	0.948443
EDEM2	-0.538702	-0.724257	-0.411665	-0.83503	-0.398408	-0.96738	0.473522	0.177698	0.465048
ZNF415	-0.726274	-0.579933	-0.220326	-0.543723	-1.21809	-1.03469	0.295691	0.228875	1.60733
CSGALNACT1	-0.352582	-0.754364	-0.77628	-1.18901	-0.357147	-0.635624	0.704887	0.366336	0.235384
PECR	-0.556126	-0.535112	-1.89433	-0.79267	-1.4138	-0.214654	1.34776	0.612985	-0.548074
EAPP	-1.09271	-1.15127	-0.517838	-0.98396	-1.76329	-0.642189	1.02157	0.885435	0.764325
USE1	-0.967798	-0.448921	-0.723172	-0.436163	-1.94007	-0.386274	0.756155	1.75229	0.524661
NXT2	-0.791031	-2.23808	-0.404721	-0.508313	-0.031764	-0.644937	1.07014	0.000890818	0.489281
RCC2	-0.907119	-0.388696	-0.159258	-0.697015	-1.1032	-1.22385	0.155583	0.324998	4.35702
CFC1	-0.115806	-0.4369	-0.321403	-1.93408	-0.957502	-0.934004	2.44237	0.297006	0.822823
PCDHGA11	-0.446817	-0.381936	-0.707286	-0.566689	-2.11458	-1.03147	0.606608	0.3292	2.87809
RNF17	-0.384883	-1.11454	-1.22498	-0.55296	-0.618831	-0.272359	0.655985	0.0760897	0.373249
FAM214A	-0.706316	-0.523469	-0.0546353	-0.552311	-1.80093	-2.93041	0.312689	0.85006	3.52143
NRIP3	-0.914702	-1.13832	-1.149	-0.423694	-0.0947853	-0.234001	0.149918	0.182952	0.583503
JPH1	-0.84517	-0.612644	-0.619698	-0.620411	-0.73127	-0.459646	0.743592	0.216108	1.24149
RARS2	-1.04068	-0.394008	-1.09496	-0.264858	-2.84232	-0.543454	0.650836	0.818706	0.580998
PCNP	-0.406505	-0.641831	-0.78596	-0.983441	-0.693743	-0.279363	0.65446	0.456374	0.813157
PGLYRP4	-1.21309	-1.67524	-0.86929	-0.2483	-0.320537	-0.740462	0.495164	0.245165	2.75301
ZNF695	-0.556073	-0.4702	-0.427328	-0.707973	-0.841416	-1.28325	0.849391	0.293023	2.05205
PHTF2	-1.04947	-1.13712	-0.0809533	-0.771364	-0.721334	-2.26964	0.0547489	0.334241	2.87234
ZNFX1	-1.48729	-0.293343	-0.721326	-0.0811709	-0.848267	-0.837518	0.0409366	0.801223	3.18485
SLC39A10	-0.931523	-0.377146	-0.489349	-0.492284	-0.765722	-0.86501	0.13684	0.63807	0.191276
PPP4R3B	-1.16748	-0.601372	-1.02739	-0.230776	-0.686462	-0.228488	0.0170475	0.404266	0.553148
SCYL1	-1.19761	-1.08591	-0.880467	-0.541663	-0.211098	-0.273078	1.14255	0.235866	0.782754
KIDINS220	-0.914941	-2.13291	-1.58473	-0.263933	-0.118784	-0.326271	0.721616	0.0620343	-3.25693
MAVS	-1.39479	-2.5971	-1.16701	-0.166017	-0.103482	-0.375328	-0.00666318	0.116658	-1.17573
WDR35	-0.975195	-2.94848	-0.406827	-0.298964	-0.460822	-1.34346	0.249294	0.200014	0.48231
EBF4	-0.51559	-0.389787	-0.175574	-1.5112	-0.680763	-1.2753	1.58402	0.392047	1.664
JCAD	-0.293616	-0.437175	-1.46607	-1.25188	-0.498714	-3.1782	1.89211	0.44326	6.37169
ZBTB4	-1.70301	-0.325946	-0.522724	-0.741036	-0.716055	-0.567478	-0.354745	0.369737	0.283788
BEND3	-0.476052	-0.482646	-0.180276	-0.564651	-0.648964	-1.06591	0.542189	0.272886	3.48362
ZSWIM6	-0.135359	-0.665928	-0.0274145	-1.24888	-0.505724	-2.66329	1.18145	0.196888	5.49235
USP37	-1.48234	-1.36642	-0.699324	-0.271281	-1.68418	-0.282954	0.734701	1.44637	0.830764
NCOA5	-1.28752	-0.730655	-0.318623	-0.751285	-0.521984	-0.830523	-0.0962905	0.564105	0.83551
ARHGAP22	-0.683098	-0.601697	-0.566345	-1.07964	-0.385471	-0.76967	0.950749	0.278219	0.742802
LY6G6D	-0.77226	-1.45937	-0.133484	-0.565255	-0.436473	-0.938183	0.419246	0.0102816	3.5581
PRM3	-0.345512	-0.953557	-0.050928	-1.61349	-0.888514	-1.83569	0.595104	0.0593711	3.28533
HRH4	-0.412397	-0.751232	-0.73534	-0.418349	-0.860049	-0.183869	0.619177	0.206042	0.286897
ALX4	-0.734914	-0.49407	-1.18439	-1.01541	-0.599007	-0.323863	1.07714	0.454259	-0.791781
MRPL17	-1.35916	-0.109658	-1.27777	-1.69358	-3.05793	-0.355105	1.95362	2.34491	-2.18807
UBE2O	-0.754983	-0.153285	-0.783383	-1.40016	-2.6048	-0.707961	2.02841	0.567167	0.026629
DMRTC1	-0.562058	-1.10233	-0.200239	-0.540155	-0.570309	-1.76262	0.934271	0.0988468	1.48684
RHBDF1	-1.26805	-0.838792	-0.486289	-0.674588	-1.6312	-0.458704	-0.0833466	0.424752	1.21851
ZNF106	-2.52225	-0.555373	-0.978427	-0.73731	-0.479623	-0.345961	1.38	0.309156	0.182308
[truncated: 17,051 more rows]
