# Supplementary material for: Engineering digitizer circuits for chemical and genetic screens in human cells
Source: Nat Commun. 2021 Oct 22;12:6150. doi: 10.1038/s41467-021-26359-9 (PMC8536748; doi:10.1038/s41467-021-26359-9)
Supplement: Supplementary file 12 — Source Data [file 41467_2021_26359_MOESM12_ESM.xlsx]

## Sheet: Fig. 1c
Fig. 1c
	GFP mean
	DMSO			ABA			PMA			ABA+PMA
RADAR	182	195	195	362	372	390	277	271	264	25844	26238	27147
Classical	207	207	192				1653	1592	1668

## Sheet: Fig. 1d
Fig. 1d
	Output SNR (dB)
	Mean	SD
RADAR	5.9162	0.12763
Classical	-3.9526	0.352763

## Sheet: Fig. 1e
Fig. 1e
	% max GFP mean
# days	Recombinase-based (ABA)			Recombinase-based (ABA+PMA)			Classical (DMSO)			Classical (PMA)
0.167	0.420828	0.420828	0.420828	0.436039	0.410688	0.428434	13.024	12.1257	12.1257	11.0778	11.3024	11.1527
1	0.67434	0.687015	0.730112	20.9857	20.4406	21.3761	12.7246	12.7246	13.6228	95.2096	93.5629	100
2	0.965877	0.861938	0.894894	61.2204	60.9618	62.2826	10.4042	10.479	11.2275	71.1826	69.4611	73.9521
4	1.25995	1.2777	1.57684	91.7381	90.7494	91.4643	12.2754	12.5749	12.1257	47.1557	38.997	40.4192
8	1.82528	1.59205	1.77711	97.001	100	99.2065	10.1048	8.90719	11.4521	45.9581	19.4611	27.8443

## Sheet: Fig. 1f
Fig 1f
PMA (ng/ml)	GFP+ population (%)
	Day 1			Day 2			Day 3			Day 4
0.01	3.04	1.64	2.57	3.94	4.19	3.06	2.02	3.27	2.17	4.85	6.12	5.07
0.08	2.95	2.45	2.4	3.88	3.54	4.36	5.77	4.76	3.81	7.84	9.12	8.25
0.4	11.8	13.1	12.9	21.7	25.3	25.5	32	31.1	29	34.3	32.3	32.2
2	53.8	54.6	58.9	77.4	76.1	82.2	80.8	83.9	80.8	85.3	89	85.5
10	60.7	63.9	65.5	87.3	86.3	84	87.9	87.6	91.7	89.9	90.3	91.7
50	63.3	61.9	66.3	86.1	85.7	86	85.8	88.4	84.7	89.4	87.3	87.1
250	59.8	64.1	61.9	78.2	80	81.1	79.3	83.3	84.3	83.8	86.7	88
1250	54.9	56	58.5	74.1	72.4	75.5	76.1	71.2	73.5	74.8	74.4	81.1

## Sheet: Fig. S2c
Fig. S2c
	GFP+ population (%)
	DMSO			ABA			PMA			ABA+PMA
Recombinase forward, then reporter forward	0.085	0.69	0.18	0.26	0.38	1.54	0.29	0.56	0.72	54.8	55.5	55.8
Reporter reverse, then recombinase forward	2.67	2.78	1.86	46.9	45.5	48.9	1.3	3.29	3.81	76.4	76.4	72.8
Recombinase reverse, then reporter forward	0.67	0.44	0.44	49.8	50.1	50.5	0.77	0.72	0.94	83.1	82.4	82.4
Reporter forward, then recombinase forward	0.55	0.27	1.82	3.94	3.54	3.81	0.56	0.6	0.68	42.9	42.6	40.7

## Sheet: Fig. S2e
Fig. S2e
	RLU
	DMSO			ABA			PMA			ABA+PMA
RADAR	3124	2668	3844	7348	7468	7324	5908	4204	5092	207476	187708	193496
Classical	1064	848	952				20452	20656	20472

## Sheet: Fig. S2f
Fig. S2f
	Output SNR (dB)
	Mean	SD
ABA	-26.002	2.50448
PMA	-11.6415	1.42174
ABA+PMA	5.50896	0.258067
